# Supplementary material for: Increasing the precision of orthology-based complex prediction through network alignment
Source: PeerJ. 2014 May 29;2:e413. doi: 10.7717/peerj.413 (PMC4045337; doi:10.7717/peerj.413)
Supplement: Table S2 — This table contains four sheets with the following contents: HC predictions from human—Prediction of fly complexes by aligning human complexes to the fly interactome (high-confidence predictions). All predictions from human—Prediction of fly complexes by aligning human complexes to the fly interactome (all predictions). HC predictions from yeast—Prediction of fly complexes by aligning yeast complexes to the fly interactome (high-confidence predictions). All predictions from yeast—Prediction of fly complexes by aligning yeast complexes to the fly interactome (all predictions). #QCC/#TCC: number of query/target complex components; only significant GO terms are shown; those GO terms that also belong to the set of most abundant significant GO terms of the given query complex are highlighted in capitals; complexes are sorted by homogeneity, followed by the fraction and number of new components compared to all known fly complexes; new components are shown in lower case. [file peerj-02-413-s002.xls]

## Sheet: HC predictions from human
Prediction of fly complexes by aligning human complexes to the fly interactome (high-confidence predictions). #QCC/#TCC: number of query/target complex components; only significant GO terms are shown; those GO terms that also belong to the set of most abundant significant GO terms of the given query complex are highlighted in capitals; complexes are sorted by homogeneity, followed by the fraction…
Query complex ID	Query complex name	Query complex components	#QCC	Target complex components	#TCC	New	Biological process homogeneity	Cellular component homogeneity	Molecular function homogeneity
2789	ETS2-ERG complex	ERG (P11308), ETS2 (P15036)	2	pnt1 (P51022), pnt2 (P51023), q8imz1 (Q8IMZ1)	3	3	1.0 [('R7 cell development', '1.06e-07'), ('Ras protein signal transduction', '5.79e-08'), ('anti-apoptosis', '5.51e-07'), ('determination of genital disc primordium', '1.06e-07'), ('epidermal growth factor receptor signaling pathway', '1.26e-06'), ('eye-antennal disc morphogenesis', '1.58e-06'), ('imaginal disc-derived wing morphogenesis', '2.76e-05'), ('muscle fiber development', '2.71e-08'), (…	1.0 []	1.0 [('sequence-specific DNA binding', '3.05e-04'), ('transcription factor activity', '8.00e-04')]
2074	TRAF6 oligomer complex	TRAF6 (Q9Y4K3)	1	q9uac4 (Q9UAC4), q9w3i9 (Q9W3I9), q9xyq9 (Q9XYQ9)	3	3	1.0 [('Toll signaling pathway', '3.96e-07'), ('dorsal closure', '8.06e-06'), ('innate immune response', '2.05e-06'), ('regulation of I-kappaB kinase/NF-kappaB cascade', '1.35e-10')]	1.0 [('intracellular', '4.54e-04')]	1.0 [('zinc ion binding', '7.97e-03')]
847	RICH1-PAR3-aPKC polarity complex	KPCI (P41743), PARD3 (Q8TEW0), RHG17 (Q68EM7)	3	o96782 (O96782), q8mt38 (Q8MT38), q9gsz3 (Q9GSZ3)	3	3	1.0 [('ESTABLISHMENT OR MAINTENANCE OF EPITHELIAL CELL APICAL/BASAL POLARITY', '6.37e-08'), ('apical protein localization', '3.48e-08'), ('asymmetric neuroblast division', '6.67e-07'), ('asymmetric protein localization involved in cell fate determination', '3.30e-07'), ('establishment or maintenance of neuroblast polarity', '5.80e-09'), ('establishment or maintenance of polarity of embryonic epit…	1.0 [('apical cortex', '1.44e-06'), ('apical plasma membrane', '1.97e-07'), ('subapical complex', '4.78e-08')]	1.0 []
2013	STAT5B homodimer complex	STA5B (P51692)	1	stat (Q24151), stat (Q24151-2)	2	2	1.0 [('JAK-STAT cascade', '6.95e-05'), ('blastoderm segmentation', '6.95e-05'), ('border follicle cell migration', '1.81e-03'), ('compound eye development', '1.09e-03'), ('epithelial cell fate determination, open tracheal system', '3.54e-05'), ('eye-antennal disc morphogenesis', '4.78e-04'), ('germ-line stem cell division', '4.44e-04'), ('germ-line stem cell maintenance', '4.44e-04'), ('hemocyte …	1.0 []	1.0 [('calcium ion binding', '1.39e-02'), ('signal transducer activity', '1.14e-03')]
5369	ATM homodimer complex	ATM (Q13315)	1	atm (Q5EAK6), atr (Q9VXG8)	2	2	1.0 [('phosphorylation', '1.36e-05')]	1.0 []	1.0 [('ATP binding', '2.12e-02'), ('protein serine/threonine kinase activity', '3.97e-04')]
1288	DCS complex (PTBP1, PTBP2, HNRPH1, HNRPF)	HNRH1 (P31943), HNRPF (P52597), PTBP1 (P26599), PTBP2 (Q9UKA9)	4	q8t0h5 (Q8T0H5), q8wr53 (Q8WR53)	2	2	1.0 [('imaginal disc-derived wing margin morphogenesis', '4.15e-05'), ('imaginal disc-derived wing vein morphogenesis', '1.15e-04'), ('mRNA processing', '1.92e-04'), ('spermatid development', '6.41e-05')]	1.0 []	1.0 [('NUCLEOTIDE BINDING', '2.68e-03'), ('RNA binding', '2.93e-03')]
5228	REL-MAP3K8-RELA-TNIP2-PAPOLA complex	M3K8 (P41279), PAPOA (P51003), REL (Q04864), TF65 (Q04206), TNIP2 (Q8NFZ5)	5	NFKB1 (Q94527), dif (P98149), dors (P15330), dors (P15330-2), q9n6d7 (Q9N6D7)	5	4	1.0 [('transcription', '5.38e-07')]	1.0 [('nucleus', '9.19e-05')]	1.0 []
1345	Septin complex	SEP11 (Q9NVA2), SEPT2 (Q15019), SEPT7 (Q16181), SEPT8 (Q92599), SEPT9 (Q9UHD8)	5	SEPT1 (P42207), SEPT2 (P54359), pnut (P40797)	3	1	1.0 [('cellularization', '1.51e-07')]	1.0 [('germline ring canal', '2.11e-08')]	1.0 [('GTP BINDING', '1.09e-05')]
527	TRPC3-TRPC4 channel complex, redox-sensitive	TRPC3 (Q13507), TRPC4 (Q9UBN4)	2	TRP (P19334), TRPL (P48994), trpg (Q9VJJ7)	3	1	1.0 [('CALCIUM ION TRANSPORT', '2.11e-08')]	1.0 [('integral to membrane', '6.51e-04')]	1.0 [('CALCIUM ION BINDING', '3.13e-05')]
2355	ITGAV-ITGB3-CD47-FCER2 complex	CD47 (Q08722), FCER2 (P06734), ITAV (P06756), ITB3 (P05106)	4	ITA2 (P12080), ITA3 (O44386), ITA5 (Q9W1M8), ITBX (P11584)	4	0	1.0 [('INTEGRIN-MEDIATED SIGNALING PATHWAY', '2.28e-13'), ('heterophilic cell adhesion', '1.51e-11')]	1.0 [('INTEGRIN COMPLEX', '2.28e-13')]	1.0 [('RECEPTOR ACTIVITY', '1.44e-09')]
1005	RC complex during G2/M-phase of cell cycle	CCNA2 (P20248), CCNB1 (P14635), CDC2 (P06493), DPOD1 (P28340), DPOE1 (Q07864), DPOLA (P09884), PARP1 (P09874), RFA1 (P27694), RFA2 (P15927), RFA3 (P35244), RFC1 (P35251), RFC2 (P35250), TOP1 (P11387)	13	Q9VKW3 (Q9VKW3), Q9VX15 (Q9VX15), RFC1 (P35600), RFC2 (P53034)	4	0	1.0 [('DNA replication', '7.22e-10')]	1.0 [('DNA replication factor C complex', '5.71e-14')]	1.0 [('ATP binding', '1.40e-04'), ('DNA clamp loader activity', '5.71e-14')]
3008	60S APC containing complex	APC (P25054), IQGA1 (P46940), TBA1A (Q71U36), TBA1B (P68363), TBA1C (Q9BQE3), TBG1 (P23258), TBG2 (Q9NRH3)	7	TBA1 (P06603), TBA2 (P06604), TBA3 (P06605), TBA4 (P06606), TBG1 (P23257), TBG2 (P42271)	6	0	1.0 [('PROTEIN POLYMERIZATION', '1.10e-15')]	1.0 [('PROTEIN COMPLEX', '2.03e-15'), ('microtubule', '1.87e-12')]	1.0 [('GTP BINDING', '6.01e-11'), ('GTPASE ACTIVITY', '1.22e-13')]
2231	PCNA homotrimer complex	PCNA (P12004)	1	PCNA (P17917), Q9VIT0 (Q9VIT0)	2	0	1.0 [('REGULATION OF DNA REPLICATION', '6.54e-07')]	1.0 [('PCNA COMPLEX', '2.18e-07')]	1.0 [('DNA POLYMERASE PROCESSIVITY FACTOR ACTIVITY', '2.18e-07'), ('DNA binding', '9.45e-03')]
2704	Ectodermin-SMAD4 complex	SMAD4 (Q13485), TRI33 (Q9UPN9)	2	O61458 (O61458), O62609 (O62609)	2	0	1.0 [('BMP signaling pathway', '2.56e-05'), ('cell proliferation', '1.57e-03'), ('dorsal/ventral axis specification', '4.12e-05'), ('germ-line stem cell division', '3.22e-04'), ('germ-line stem cell maintenance', '3.22e-04'), ('heart development', '8.27e-04'), ('imaginal disc-derived leg morphogenesis', '1.92e-04'), ('imaginal disc-derived wing morphogenesis', '2.28e-03'), ('negative regulation o…	1.0 [('transcription factor complex', '1.74e-04')]	1.0 [('RNA polymerase II transcription factor activity', '7.88e-04'), ('transcription factor activity', '2.13e-02')]
5380	TRBP containing complex (DICER, RPL7A, EIF6, MOV10 and subunits of the 60S ribosomal particle)	DICER (Q9UPY3), IF6 (P56537), MOV10 (Q9HCE1), RL10A (P62906), RL11 (P62913), RL12 (P30050), RL13 (P26373), RL14 (P50914), RL15 (P61313), RL18A (Q02543), RL19 (P84098), RL21 (P46778), RL27 (P61353), RL28 (P46779), RL30 (P62888), RL32 (P62910), RL34 (P49207), RL35A (P18077), RL36 (Q9Y3U8), RL37A (P61513), RL7 (P18124), RL7A (P62424), RLA1 (P05386), RLA2 (P05387), RLP24 (Q9UHA3)	25	RLA1 (P08570), RLA2 (P05389)	2	0	1.0 [('TRANSLATIONAL ELONGATION', '6.28e-06')]	1.0 [('ribosome', '7.95e-04')]	1.0 [('STRUCTURAL CONSTITUENT OF RIBOSOME', '9.52e-04')]
5209	Ubiquilin-proteasome complex	PSA1 (P25786), PSA2 (P25787), PSA6 (P60900), UBE3A (Q05086), UBQL1 (Q9UMX0), UBQL2 (Q9UHD9)	6	PSA1 (P12881), PSA2 (P40301), PSA3 (Q9V5C6), PSA4 (P18053), PSA5 (Q95083), PSA6 (Q9XZJ4), PSA71 (P22769), Q9VK14 (Q9VK14)	8	0	1.0 [('ubiquitin-dependent protein catabolic process', '8.80e-16')]	1.0 [('cytosol', '1.76e-15'), ('proteasome core complex', '8.80e-16')]	1.0 [('threonine-type endopeptidase activity', '8.80e-16')]
2692	SMAD3-SMAD4-cJun-cFos complex	FOS (P01100), JUN (P05412), SMAD3 (P84022), SMAD4 (Q13485)	4	MAD (P42003), O61458 (O61458), O62609 (O62609), O96660 (O96660), Q9TZQ2 (Q9TZQ2), jra (P18289)	6	1	1.0 [('transcription', '2.39e-08')]	0.83 [('transcription factor complex', '2.35e-12')]	1.0 [('TRANSCRIPTION FACTOR ACTIVITY', '2.95e-09')]
5223	Casein kinase II (beta-dimer, alpha'-dimer)	CSK22 (P19784), CSK2B (P67870)	2	CSK2A (P08181), CSK2B (P08182), CSK2C (O96863), SSL (Q24536)	4	0	1.0 [('protein amino acid phosphorylation', '1.12e-06')]	1.0 [('PROTEIN KINASE CK2 COMPLEX', '3.42e-14')]	0.75 [('protein kinase regulator activity', '9.27e-10')]
2707	SMAD3-SMAD4-FOXO3-FOXG1 complex	FOXG1 (P55316), FOXO3 (O43524), SMAD3 (P84022), SMAD4 (Q13485)	4	MAD (P42003), O61458 (O61458), O62609 (O62609), O96660 (O96660), Q9TZQ2 (Q9TZQ2), q9vfn8 (Q9VFN8), slp1 (P32030)	7	2	1.0 [('TRANSCRIPTION', '1.41e-09')]	0.71 [('transcription factor complex', '1.09e-11')]	1.0 [('TRANSCRIPTION FACTOR ACTIVITY', '1.22e-10')]
66	TRAP complex	MED1 (Q15648), MED12 (Q93074), MED14 (O60244), MED16 (Q9Y2X0), MED17 (Q9NVC6), MED24 (O75448), THA (P10827), TR150 (Q9Y2W1)	8	MED12 (Q9VW47), MED17 (Q9VEC1), med1 (Q9VP05)	3	1	0.67 [('regulation of transcription from RNA polymerase II promoter', '4.93e-04'), ('transcription from RNA polymerase II promoter', '7.10e-05')]	1.0 [('NUCLEUS', '7.86e-03')]	1.0 [('RNA polymerase II transcription mediator activity', '1.19e-07')]
1003	RC complex (Replication competent complex)	CCNA2 (P20248), CDK2 (P24941), DPOA2 (Q14181), DPOLA (P09884), RFC1 (P35251), RFC2 (P35250), RFC3 (P40938), RFC4 (P35249), RFC5 (P40937)	9	Q7KLW6 (Q7KLW6), Q9VKW3 (Q9VKW3), Q9VX15 (Q9VX15), RFC1 (P35600), RFC2 (P53034), q9u9q1 (Q9U9Q1)	6	1	1.0 [('DNA replication', '5.30e-15')]	0.67 [('DNA replication factor C complex', '6.85e-13'), ('nucleus', '1.19e-02')]	1.0 [('ATP BINDING', '5.86e-07')]
2084	NFKB1-NFKB2-REL-RELA-RELB complex	NFKB1 (P19838), NFKB2 (Q00653), REL (Q04864), RELB (Q01201), TF65 (Q04206)	5	NFKB1 (Q94527), cact (Q03017), dif (P98149), dors (P15330), dors (P15330-2)	5	4	0.8 [('TRANSCRIPTION', '7.78e-05')]	1.0 [('cytoplasm', '3.99e-06')]	0.8 [('TRANSCRIPTION FACTOR ACTIVITY', '1.96e-05')]
274	RAD17-RFC-9-1-1 checkpoint supercomplex	HUS1 (O60921), RAD1 (O60671), RAD17 (O75943), RAD9A (Q99638), RFC2 (P35250), RFC3 (P40938), RFC4 (P35249), RFC5 (P40937)	8	Q7KLW6 (Q7KLW6), Q9VKW3 (Q9VKW3), Q9VX15 (Q9VX15), RFC2 (P53034), q9u9q1 (Q9U9Q1)	5	1	1.0 [('DNA REPLICATION', '1.79e-12')]	0.6 [('DNA REPLICATION FACTOR C COMPLEX', '3.09e-09')]	1.0 [('ATP binding', '8.10e-06')]
753	UTM-SGCE-DAG1-CAV1-NOS3 complex	CAV1 (Q03135), DAG1 (Q14118), NOS3 (P29474), SGCE (O43556), UTRO (P46939)	5	Q8WR08 (Q8WR08), dmda (Q9VDW6), dmda (Q9VDW6-2), dmdb (Q9VDW3)	4	3	0.75 [('imaginal disc-derived wing vein specification', '3.23e-06'), ('regulation of neurotransmitter secretion', '5.41e-10')]	0.75 [('CYTOSKELETON', '1.41e-05'), ('cytoplasm', '6.74e-03'), ('plasma membrane', '2.76e-04'), ('synapse', '1.19e-07')]	1.0 [('CALCIUM ION BINDING', '1.58e-06')]
959	LLGL1-PAR-6B-PRKCI complex	KPCI (P41743), L2GL1 (Q15334), PAR6B (Q9BYG5)	3	L2GL (P08111), O97111 (O97111), q8mt38 (Q8MT38), q9gsz3 (Q9GSZ3)	4	2	1.0 [('establishment or maintenance of epithelial cell apical/basal polarity', '4.52e-11'), ('establishment or maintenance of polarity of embryonic epithelium', '1.15e-11'), ('morphogenesis of a polarized epithelium', '3.01e-11'), ('zonula adherens assembly', '6.53e-11')]	0.75 [('apical cortex', '3.06e-06'), ('apical plasma membrane', '4.20e-07'), ('subapical complex', '1.02e-07')]	0.75 []
338	40S ribosomal subunit, cytoplasmic	RS10 (P46783), RS11 (P62280), RS12 (P25398), RS13 (P62277), RS14 (P62263), RS15 (P62841), RS15A (P62244), RS16 (P62249), RS17 (P08708), RS18 (P62269), RS19 (P39019), RS2 (P15880), RS20 (P60866), RS21 (P63220), RS23 (P62266), RS24 (P62847), RS25 (P62851), RS26 (P62854), RS27A (P62979), RS28 (P62857), RS29 (P62273), RS3 (P23396), RS30 (P62861), RS3A (P61247), RS4X (P62701), RS5 (P46782), RS6 (P6275…	31	RSSA (P38979), o76927 (O76927)	2	1	1.0 [('translation', '1.84e-03')]	0.5 [('small ribosomal subunit', '1.42e-02')]	1.0 [('STRUCTURAL CONSTITUENT OF RIBOSOME', '1.43e-03'), ('ribosome binding', '2.62e-06')]
2945	RBP-Jkappa-RING1-KyoT2 complex	FHL1 (Q13642), RING1 (Q06587), SUH (Q06330)	3	RING1 (Q9VB08), suh (P28159)	2	1	1.0 [('transcription', '1.42e-02')]	0.5 [('PRC1 complex', '1.86e-02'), ('cohesin complex', '8.27e-03')]	1.0 []
2754	JUND-FOSB-SMAD3-SMAD4 complex	FOSB (P53539), JUND (P17535), SMAD3 (P84022), SMAD4 (Q13485)	4	MAD (P42003), O61458 (O61458), O62609 (O62609), O96660 (O96660), Q9TZQ2 (Q9TZQ2), fosl (P21525), jra (P18289), q9xzs8 (Q9XZS8)	8	3	0.88 [('TRANSCRIPTION', '1.35e-08'), ('regulation of transcription, DNA-dependent', '7.14e-10')]	0.63 [('cytoplasm', '2.38e-04'), ('transcription factor complex', '3.64e-11')]	1.0 [('TRANSCRIPTION FACTOR ACTIVITY', '4.71e-12')]
301	SMCC complex	CCNC (P24863), CDK8 (P49336), MED1 (Q15648), MED10 (Q9BTT4), MED12 (Q93074), MED13 (Q9UHV7), MED14 (O60244), MED16 (Q9Y2X0), MED17 (Q9NVC6), MED20 (Q9H944), MED21 (Q13503), MED24 (O75448), MED27 (Q6P2C8), MED31 (Q9Y3C7), MED6 (O75586), MED7 (O43513), TR150 (Q9Y2W1)	17	CDK8 (Q9VT57), MED10 (Q9GYU7), MED12 (Q9VW47), MED13 (Q7KTX8), MED17 (Q9VEC1), MED20 (P91641), MED27 (Q9VNG0), MED31 (Q8IH24), MED6 (Q8MSX2), ccnc (P25008), med1 (Q9VP05), med21 (Q9W5P1), o17144 (O17144), o76513 (O76513)	14	5	0.71 [('regulation of transcription from RNA polymerase II promoter', '6.60e-16')]	0.86 [('NUCLEUS', '3.01e-09')]	0.93 [('protein binding', '1.35e-02')]
126	CCT micro-complex	TCPA (P17987), TCPB (P78371), TCPD (P50991), TCPE (P48643), TCPG (P49368), TCPH (Q99832), TCPQ (P50990), TCPZ (P40227)	8	Q9VHL2 (Q9VHL2), Q9VK69 (Q9VK69), TCPA (P12613), q9w392 (Q9W392)	4	1	1.0 [('PROTEIN FOLDING', '2.25e-08'), ('mitotic spindle organization', '1.74e-07')]	0.5 [('lipid particle', '9.12e-03')]	1.0 [('ATP BINDING', '1.40e-04'), ('UNFOLDED PROTEIN BINDING', '3.77e-09')]
3754	CREBBP-SMAD3-SMAD4 pentameric complex	CBP (Q92793), SMAD3 (P84022), SMAD4 (Q13485)	3	MAD (P42003), O61458 (O61458), O62609 (O62609), O96660 (O96660), Q9TZQ2 (Q9TZQ2), o01368 (O01368)	6	1	0.83 [('TRANSCRIPTION', '6.22e-06'), ('regulation of transcription, DNA-dependent', '7.70e-07'), ('transforming growth factor beta receptor signaling pathway', '1.88e-12')]	0.83 [('transcription factor complex', '4.70e-12')]	0.83 [('TRANSCRIPTION FACTOR ACTIVITY', '1.11e-06')]
5656	CEBPE-E2F1-RB1 complex	CEBPE (Q15744), E2F1 (Q01094), RB (P06400)	3	E2F (Q27368), Q9NIS1 (Q9NIS1), Q9VF04 (Q9VF04), RBF (Q24472)	4	0	0.75 [('negative regulation of transcription from RNA polymerase II promoter', '3.06e-06')]	1.0 [('RB-E2F COMPLEX', '1.71e-13')]	0.75 [('promoter binding', '2.32e-09')]
435	BASC (Ab 81) complex (BRCA1-associated genome surveillance complex)	ATM (Q13315), BRCA1 (P38398), MLH1 (P40692), RFC1 (P35251), RFC2 (P35250), RFC4 (P35249)	6	Q7KLW6 (Q7KLW6), Q9VKW3 (Q9VKW3), Q9VX15 (Q9VX15), RFC1 (P35600), RFC2 (P53034), atm (Q5EAK6), atr (Q9VXG8), q8t0n1 (Q8T0N1), q9u9q1 (Q9U9Q1)	9	4	0.67 [('DNA replication', '3.31e-13')]	0.78 [('nucleus', '4.08e-05')]	1.0 [('ATP BINDING', '1.64e-10')]
2254	CTGF/Hcs24-actin complex	ACTB (P60709), ACTG (P63261), CTGF (P29279)	3	ACT4 (P02574), ACT6 (P83967), act1 (P10987), act2 (P02572), act5 (P10981), actz (P45889), arp2 (P45888), q8sxn3 (Q8SXN3)	8	6	0.38 [('cytokinesis', '4.19e-05'), ('phagocytosis, engulfment', '1.68e-03')]	1.0 [('cytoskeleton', '8.80e-16')]	1.0 [('ATP binding', '3.04e-09')]
2100	CHUK-IKBKB-MAP3K14 complex	IKKA (O15111), IKKB (O14920), M3K14 (Q99558)	3	IKKB (Q9VEZ5), q86pe7 (Q86PE7), q9v3y8 (Q9V3Y8)	3	2	1.0 [('PROTEIN AMINO ACID PHOSPHORYLATION', '4.58e-05')]	0.33 []	1.0 [('ATP BINDING', '1.16e-03')]
2763	MBD1-Suv39h1-HP1 complex	CBX5 (P45973), MBD1 (Q9UIS9), SUV91 (O43463)	3	HP1 (P05205), q95ru8 (Q95RU8), q95se0 (Q95SE0), q9vhg0 (Q9VHG0), q9vr09 (Q9VR09), q9w396 (Q9W396), suv39 (P45975)	7	6	0.71 [('CHROMATIN ASSEMBLY OR DISASSEMBLY', '3.28e-12')]	0.71 [('nucleus', '1.55e-03')]	0.86 [('CHROMATIN BINDING', '1.73e-13')]
2812	RPAP1-RPB2-RPB3 complex	RPAP1 (Q9BWH6), RPB2 (P30876), RPB3 (P19387)	3	Q9VMX3 (Q9VMX3), RPC2 (P25167), o97183 (O97183), rpb2 (P08266)	4	2	0.75 [('transcription', '1.40e-03')]	0.5 []	1.0 [('DNA BINDING', '1.41e-05'), ('DNA-DIRECTED RNA POLYMERASE ACTIVITY', '1.77e-10')]
2642	SMAD1-P300 complex	EP300 (Q09472), SMAD1 (Q15797)	2	MAD (P42003), O96660 (O96660), Q9TZQ2 (Q9TZQ2), o01368 (O01368)	4	1	0.75 [('regulation of transcription, DNA-dependent', '6.05e-04'), ('transcription', '2.10e-03'), ('transforming growth factor beta receptor signaling pathway', '3.15e-07')]	0.75 [('transcription factor complex', '5.28e-07')]	0.75 [('TRANSCRIPTION FACTOR ACTIVITY', '7.50e-04')]
116	Polycomb repressive complex 1 (PRC1, hPRC-H)	BMI1 (P35226), CBX2 (Q14781), CBX4 (O00257), CBX8 (Q9HC52), HSP71 (P08107), PHC1 (P78364), PHC2 (Q8IXK0), PHC3 (Q8NDX5), RING1 (Q06587), RING2 (Q99496), SCMH1 (Q96GD3), SMCA5 (O60264), TYY1 (P25490)	13	PC (P26017), PHP (P39769), PSC (P35820), Q9NF31 (Q9NF31), Q9W523 (Q9W523), RING1 (Q9VB08), SCM (Q9VHA0), q9txc7 (Q9TXC7), q9vv77 (Q9VV77)	9	2	0.56 [('syncytial blastoderm mitotic cell cycle', '1.47e-12')]	0.78 [('PRC1 complex', '6.60e-16')]	0.89 [('ZINC ION BINDING', '3.37e-07')]
5101	CyclinD3-CDK4-CDK6-p21 complex	CCND3 (P30281), CDK4 (P11802), CDK6 (Q00534), CDN1A (P38936)	4	q24158 (Q24158), q7k306 (Q7K306), q94877 (Q94877), q9gtq8 (Q9GTQ8), q9vxm1 (Q9VXM1)	5	5	1.0 [('JAK-STAT cascade', '3.12e-14'), ('cell cycle', '6.63e-12'), ('cell growth', '8.50e-15'), ('cell proliferation', '3.38e-10'), ('mitochondrion organization', '1.76e-15')]	0.6 []	0.6 [('cyclin-dependent protein kinase regulator activity', '3.39e-07')]
5762	CRMP-MICAL-PlexinA1 complex, induced by SEMA3A	DPYL1 (Q14194), MICA1 (Q8TDZ2), PLXA1 (Q9UIW2)	3	o96681 (O96681), plxb (Q9V4A7), q86ba1 (Q86BA1), q8stg6 (Q8STG6), q9v491 (Q9V491)	5	5	0.8 [('motor axon guidance', '1.70e-09'), ('signal transduction', '5.46e-07')]	0.8 [('intracellular', '6.26e-05')]	0.6 [('SEMAPHORIN RECEPTOR ACTIVITY', '9.66e-10')]
5529	TRAF2-cIAP1/BIRC2 complex	BIRC2 (Q13490), TRAF2 (Q12933)	2	IAP2 (Q24307), iap1 (Q24306), q9uac5 (Q9UAC5), q9w3i9 (Q9W3I9), q9xyr0 (Q9XYR0)	5	4	0.6 [('Toll signaling pathway', '2.81e-06'), ('dorsal closure', '5.67e-05')]	0.6 [('intracellular', '3.05e-03')]	1.0 [('zinc ion binding', '6.16e-05')]
2705	SMAD3-SMAD4-CTCF protein-DNA complex	CTCF (P49711), SMAD3 (P84022), SMAD4 (Q13485)	3	MAD (P42003), O61458 (O61458), O62609 (O62609), O96660 (O96660), Q9TZQ2 (Q9TZQ2), q8ta44 (Q8TA44), q9vs55 (Q9VS55)	7	2	0.71 [('TRANSCRIPTION', '1.75e-05'), ('transforming growth factor beta receptor signaling pathway', '5.46e-12')]	0.71 [('transcription factor complex', '1.37e-11')]	0.71 [('TRANSCRIPTION FACTOR ACTIVITY', '3.14e-06')]
1474	SMAD3/4-E2F4/5-p107-DP1 complex	E2F4 (Q16254), E2F5 (Q15329), RBL1 (P28749), SMAD3 (P84022), SMAD4 (Q13485), TFDP1 (Q14186)	6	MAD (P42003), O61458 (O61458), O62609 (O62609), O77051 (O77051), O96660 (O96660), Q9TZQ2 (Q9TZQ2), q9nis1 (Q9NIS1), q9vf04 (Q9VF04), rbf (Q24472), tfdp (Q24318)	10	4	0.8 [('TRANSCRIPTION', '2.57e-09')]	0.6 [('TRANSCRIPTION FACTOR COMPLEX', '2.42e-13')]	0.7 [('TRANSCRIPTION FACTOR ACTIVITY', '1.35e-08')]
5928	CNK1-SRC-RAF1 complex	CNKR1 (Q969H4), RAF1 (P04049), SRC (P12931)	3	kraf1 (P11346), q24170 (Q24170), src42 (Q9V9J3), src64 (P00528)	4	4	0.75 [('imaginal disc-derived wing morphogenesis', '1.32e-05')]	0.25 [('germline ring canal', '2.47e-02')]	1.0 [('ATP binding', '8.39e-05')]
4025	Affixin-actinin(alpha) complex	ACTN1 (P12814), PARVB (Q9HBI1)	2	actn (P18091), actn (P18091-4)	2	2	1.0 [('actin cytoskeleton reorganization', '3.66e-06'), ('flight behavior', '1.59e-05')]	0.0 []	1.0 [('ACTIN BINDING', '4.84e-04'), ('calcium ion binding', '1.92e-03')]
1196	RAD51C-XRCC3 complex	RA51C (O43502), XRCC3 (O43542)	2	o77135 (O77135), q8szf1 (Q8SZF1)	2	2	1.0 [('chromosome condensation', '8.01e-05'), ('double-strand break repair', '5.23e-06'), ('germarium-derived oocyte fate determination', '1.10e-04'), ('intracellular mRNA localization', '4.08e-05'), ('karyosome formation', '4.76e-05'), ('polarity specification of anterior/posterior axis', '1.57e-06'), ('polarity specification of dorsal/ventral axis', '1.57e-06'), ('reciprocal meiotic recombinati…	0.0 []	1.0 [('DNA BINDING', '2.27e-02'), ('DNA-DEPENDENT ATPASE ACTIVITY', '5.23e-06')]
2897	RBPJ-NotchIC-Mastermind complex	MAML1 (Q92585), NOTC1 (P46531), SUH (Q06330)	3	SUH (P28159), crb (P10040), notch (P07207), q9ngv4 (Q9NGV4), serr (P18168)	5	4	0.6 [('NOTCH SIGNALING PATHWAY', '8.17e-06'), ('lateral inhibition', '4.32e-08')]	0.6 [('integral to membrane', '7.92e-03')]	0.8 [('calcium ion binding', '4.42e-06')]
2921	SHARP-CtBP complex	CTBP1 (Q13363), CTBP2 (P56545), MINT (Q96T58)	3	CTBP (O46036), q8inu6 (Q8INU6), q9vii9 (Q9VII9), q9vij0 (Q9VIJ0)	4	3	0.75 [('OXIDATION REDUCTION', '4.88e-04')]	0.25 []	1.0 [('NAD OR NADH BINDING', '2.51e-10')]
1352	ING4 complex (ING4, MYST2, C1orf149, PHF17)	CA149 (Q9HAF1), ING4 (Q9UNL4), JADE1 (Q6IE81), MYST2 (O95251)	4	Q9W1A9 (Q9W1A9), q9vjy8 (Q9VJY8), q9vm15 (Q9VM15)	3	2	0.33 []	0.67 []	1.0 [('zinc ion binding', '1.25e-02')]
1552	TNPO2-RAN-NXF1 complex	NXF1 (Q9UBU9), RAN (P62826), TNPO2 (O14787)	3	Q8MSM3 (Q8MSM3), Q9VRV8 (Q9VRV8), Q9VRV9 (Q9VRV9), nxf1 (Q9U1H9), ran (Q9VZ23), ranl (Q9VUN3)	6	3	0.5 [('protein import into nucleus, docking', '6.46e-07')]	0.83 [('cytoplasm', '1.70e-05')]	0.67 []
5557	CDC2-CCNA2 complex	CCNA2 (P20248), CDC2 (P06493)	2	CCNE (P54733), CDC2C (P23573), ccna (P14785), cdc2 (P23572)	4	2	0.5 [('JAK-STAT cascade', '1.15e-04'), ('MITOSIS', '3.79e-03'), ('asymmetric neuroblast division', '6.25e-04'), ('peripheral nervous system development', '6.51e-03'), ('regulation of exit from mitosis', '3.14e-05')]	0.75 []	0.75 []
1176	CRM1-RAN-PHAX-CBC complex (cap binding complex)	NCBP1 (Q09161), NCBP2 (P52298), PHAX (Q9H814), RAN (P62826), XPO1 (O14980)	5	Q9V3L6 (Q9V3L6), q9u980 (Q9U980)	2	1	1.0 [('RNA interference', '1.19e-05'), ('primary microRNA processing', '7.85e-07')]	0.0 []	1.0 []
1058	SNX complex (SNX1, SNX6)	SNX1 (Q13596), SNX6 (Q9UNH7)	2	Q9VLQ9 (Q9VLQ9), q9vqq6 (Q9VQQ6)	2	1	1.0 [('CELL COMMUNICATION', '5.89e-06')]	0.0 []	1.0 [('PHOSPHOINOSITIDE BINDING', '1.02e-05')]
5546	CDC2-PCNA-CCNB1-GADD45G complex	CCNB1 (P14635), CDC2 (P06493), GA45G (O95257), PCNA (P12004)	4	CCNA (P14785), CCNB (P20439), CCNB3 (Q9I7I0), CDC2 (P23572), cdc2c (P23573), pcna (P17917), q9vit0 (Q9VIT0)	7	3	0.43 [('MITOSIS', '7.12e-05')]	0.86 [('nucleus', '7.16e-05')]	0.71 []
2203	BRD4-RFC complex	BRD4 (O60885), RFC1 (P35251), RFC2 (P35250), RFC3 (P40938), RFC4 (P35249), RFC5 (P40937)	6	Q7KLW6 (Q7KLW6), Q9VKW3 (Q9VKW3), Q9VX15 (Q9VX15), RFC1 (P35600), RFC2 (P53034), q95rv6 (Q95RV6), q9u9q1 (Q9U9Q1), q9vay4 (Q9VAY4)	8	3	0.75 [('DNA replication', '1.48e-13')]	0.5 [('DNA REPLICATION FACTOR C COMPLEX', '3.20e-12')]	0.75 [('ATP binding', '1.44e-05')]
2204	MCM8-ORC2-CDC6 complex	CDC6 (Q99741), MCM8 (Q9UJA3), ORC2 (Q13416)	3	ORC1 (O16810), ORC2 (Q24168), q9vsm9 (Q9VSM9)	3	1	0.67 [('DNA replication initiation', '6.86e-05'), ('cell proliferation', '1.11e-03')]	0.67 [('nuclear origin of replication recognition complex', '6.54e-06')]	0.67 [('NUCLEOSIDE-TRIPHOSPHATASE ACTIVITY', '1.51e-04')]
1177	Polycomb repressive complex 4 (PRC4)	EED (O75530), EZH2 (Q15910), SIRT1 (Q96EB6)	3	ESC (Q24338), EZ (P42124), q95sw6 (Q95SW6)	3	1	0.67 [('dendrite morphogenesis', '4.49e-03'), ('histone methylation', '5.03e-05'), ('muscle organ development', '1.07e-03')]	0.67 [('ESC/E(Z) COMPLEX', '1.37e-05'), ('nuclear chromatin', '2.56e-05')]	0.67 []
3025	TGF-beta receptor II-TGF-beta3 complex	TGFB3 (P10600), TGFR2 (P37173)	2	Q24229 (Q24229), Q24468 (Q24468), q9v4e6 (Q9V4E6)	3	1	0.67 [('Malpighian tubule morphogenesis', '5.48e-04'), ('TRANSFORMING GROWTH FACTOR BETA RECEPTOR SIGNALING PATHWAY', '3.55e-04'), ('activin receptor signaling pathway', '1.57e-05'), ('axon guidance', '1.02e-02'), ('compound eye morphogenesis', '1.13e-03'), ('dendrite morphogenesis', '1.28e-02'), ('dorsal closure', '6.64e-03'), ('dorsal/ventral pattern formation', '9.41e-05'), ('germ-line stem ce…	0.67 [('activin receptor complex', '7.85e-06')]	0.67 [('activin binding', '7.85e-06'), ('activin receptor activity', '2.62e-06'), ('specific transcriptional repressor activity', '1.21e-03'), ('transforming growth factor beta receptor activity, type II', '2.62e-06')]
514	TFIID-beta complex	TAF1 (P21675), TAF10 (Q12962), TAF11 (Q15544), TAF12 (Q16514), TAF13 (Q15543), TAF4 (O00268), TAF5 (Q15542), TAF6 (P49848), TAF7 (Q15545), TAF9 (Q16594), TAF9B (Q9HBM6), TBP (P20226)	12	Q7KA83 (Q7KA83), TAF1 (P51123), TAF10 (Q9U5W9), TAF12 (P49905), TAF4 (P47825), TAF6 (P49847), TAF7 (Q9VHY5), TAF9 (Q27272), TAFAB (Q9XZT7), TBP (P20227), q9vip1 (Q9VIP1), q9vt91 (Q9VT91), q9xz19 (Q9XZ19), taf11 (P49906)	14	4	0.5 [('TRANSCRIPTION INITIATION FROM RNA POLYMERASE II PROMOTER', '1.53e-15')]	0.71 [('TRANSCRIPTION FACTOR TFIID COMPLEX', '6.60e-16')]	0.79 []
181	26S proteasome	PRS10 (P62333), PRS4 (P62191), PRS6A (P17980), PRS6B (P43686), PRS7 (P35998), PRS8 (P62195), PSA1 (P25786), PSA2 (P25787), PSA3 (P25788), PSA4 (P25789), PSA5 (P28066), PSA6 (P60900), PSA7 (O14818), PSB1 (P20618), PSB2 (P49721), PSB3 (P49720), PSB4 (P28070), PSB5 (P28074), PSB6 (P28072), PSB7 (Q99436), PSD13 (Q9UNM6), PSMD4 (P55036)	22	O17311 (O17311), PSA1 (P12881), PSA2 (P40301), PSA3 (Q9V5C6), PSA4 (P18053), PSA5 (Q95083), PSA6 (Q9XZJ4), PSA71 (P22769), PSB2 (Q9VQE5), PSB3 (Q9XYN7), PSB4 (Q9VNA5), Q7K148 (Q7K148), Q8T8V8 (Q8T8V8), Q8T915 (Q8T915), Q9VJJ0 (Q9VJJ0), Q9VK14 (Q9VK14), Q9VUJ1 (Q9VUJ1), Q9W1S5 (Q9W1S5), Q9W470 (Q9W470), prs4 (P48601), prs8 (O18413), psmd4 (P55035), q7kmp8 (Q7KMP8), q7kmq0 (Q7KMQ0), q8sz19 (Q8SZ19)…	28	9	0.39 [('proteolysis involved in cellular protein catabolic process', '6.60e-16')]	0.89 [('nucleus', '6.60e-16')]	0.68 [('THREONINE-TYPE ENDOPEPTIDASE ACTIVITY', '6.60e-16')]
2856	NuA4/Tip60 HAT complex	ACL6A (O96019), BRD8 (Q9H0E9), DMAP1 (Q9NPF5), EP400 (Q96L91), EPC1 (Q9H2F5), ING3 (Q9NXR8), MO4L1 (Q9UBU8), RUVB1 (Q9Y265), TIP60 (Q92993), TRRAP (Q9Y4A5)	10	DOM (Q9NDJ2), EAF3 (Q9Y0I1), Q8MR26 (Q8MR26), RUVB1 (Q9VH07), RUVB2 (Q9V3K3), TIP60 (Q960X4), TRA1 (Q8I8U7), mof (O02193), q7k012 (Q7K012), q9vam5 (Q9VAM5), q9vef5 (Q9VEF5), q9vws0 (Q9VWS0)	12	5	0.67 [('histone acetylation', '6.60e-16')]	0.58 [('NUA4 HISTONE ACETYLTRANSFERASE COMPLEX', '6.60e-16')]	0.67 []
433	BASC complex (BRCA1-associated genome surveillance complex)	ATM (Q13315), BLM (P54132), BRCA1 (P38398), MLH1 (P40692), MRE11 (P49959), MSH2 (P43246), MSH6 (P52701), NBN (O60934), RAD50 (Q92878), RFC1 (P35251), RFC2 (P35250), RFC4 (P35249)	12	Q7KLW6 (Q7KLW6), Q9VKW3 (Q9VKW3), Q9VX15 (Q9VX15), RFC1 (P35600), RFC2 (P53034), atm (Q5EAK6), atr (Q9VXG8), blm (Q9VGI8), q7yz98 (Q7YZ98), q8t0n1 (Q8T0N1), q9u5e0 (Q9U5E0), q9u9q1 (Q9U9Q1), q9vt40 (Q9VT40), q9xyz4 (Q9XYZ4), rad50 (Q9W252)	15	10	0.4 [('DNA replication', '1.95e-11')]	0.6 [('nucleus', '5.44e-05')]	0.87 [('ATP BINDING', '3.92e-13')]
2318	ITGA6-ITGB4-Laminin10/12 complex	ITA6 (P23229), ITB4 (P16144), LAMA5 (O15230), LAMB1 (P07942), LAMC1 (P11047)	5	LAMA (Q00174), LAMC1 (P15215), lamb1 (P11046), neta (Q24567), q8ip51 (Q8IP51)	5	3	0.8 [('cell adhesion', '1.85e-07')]	0.4 [('LAMININ-1 COMPLEX', '1.74e-06'), ('basal lamina', '1.74e-06')]	0.6 []
1119	Chromosomal passenger complex CPC (INCENP, CDCA8, BIRC5, AURKB)	AURKB (Q96GD4), BIRC5 (O15392), BOREA (Q53HL2), INCE (Q9NQS7)	4	AURKB (Q9VKN7), o97143 (O97143), q27393 (Q27393), q9vem2 (Q9VEM2), q9vgf9 (Q9VGF9)	5	4	0.6 [('protein amino acid phosphorylation', '5.88e-04')]	0.4 [('centrosome', '9.12e-04')]	0.8 [('ATP binding', '5.27e-04'), ('protein serine/threonine kinase activity', '1.85e-07')]
193	PA700-20S-PA28 complex	PRS10 (P62333), PRS4 (P62191), PRS6A (P17980), PRS6B (P43686), PRS7 (P35998), PRS8 (P62195), PSA1 (P25786), PSA2 (P25787), PSA3 (P25788), PSA4 (P25789), PSA5 (P28066), PSA6 (P60900), PSA7 (O14818), PSB1 (P20618), PSB2 (P49721), PSB3 (P49720), PSB4 (P28070), PSB5 (P28074), PSB6 (P28072), PSB7 (Q99436), PSD10 (O75832), PSD11 (O00231), PSD12 (O00232), PSD13 (Q9UNM6), PSD7 (P51665), PSDE (O00487), PS…	36	O17311 (O17311), PRS4 (P48601), PSA1 (P12881), PSA2 (P40301), PSA3 (Q9V5C6), PSA4 (P18053), PSA5 (Q95083), PSA71 (P22769), PSB2 (Q9VQE5), PSB3 (Q9XYN7), PSB4 (Q9VNA5), PSD7 (P26270), PSDE (Q9V3H2), PSMD1 (Q9V3P6), PSMD3 (P25161), PSMD6 (Q9V3G7), Q7KMP8 (Q7KMP8), Q9V3Z4 (Q9V3Z4), Q9VJJ0 (Q9VJJ0), Q9VK14 (Q9VK14), Q9VW54 (Q9VW54), Q9W470 (Q9W470), csn2 (Q94899), csn4 (Q9V345), csn5 (Q9XZ58), csn6 (…	43	21	0.33 [('proteolysis', '9.97e-12')]	0.72 [('CYTOSOL', '6.60e-16')]	0.74 []
2535	SLP-76-Cbl-Grb2-Shc complex, Fc receptor gamma-R1 stimulated	CBL (P22681), GRB2 (P62993), LCP2 (Q13094), SHC1 (P29353)	4	Q9V3C8 (Q9V3C8), drk (Q08012), o46034 (O46034), q24080 (Q24080)	4	3	0.75 [('EPIDERMAL GROWTH FACTOR RECEPTOR SIGNALING PATHWAY', '1.00e-06'), ('torso signaling pathway', '1.91e-06')]	0.25 []	0.75 []
2266	PPP3CA-PPP3CA-RCAN1 complex	PP2BA (Q08209), PP2BB (P16298), RCAN1 (P53805)	3	PP2B1 (P48456), PP2B2 (Q27889), pp2b3 (Q9VXF1), sra (Q9XZL8)	4	2	0.75 [('protein amino acid dephosphorylation', '1.14e-05')]	0.25 []	0.75 [('CALMODULIN BINDING', '1.69e-06'), ('IRON ION BINDING', '1.08e-05'), ('calcium ion binding', '2.46e-04')]
1134	ATR-HDAC2-CHD4 complex	ATR (Q13535), CHD4 (Q14839), HDAC2 (Q92769)	3	CHDM (O97159), atm (Q5EAK6), atr (Q9VXG8), chd3 (O16102), q8t9i6 (Q8T9I6), smg1 (Q70PP2), tra1 (Q8I8U7)	7	6	0.43 [('phosphorylation', '9.63e-07'), ('regulation of transcription', '1.04e-03'), ('transcription', '1.38e-02')]	0.57 []	0.71 [('ATP binding', '1.88e-04')]
1318	Transcription initiation factor complex (TAF1, TAF5, TAF11, TAF12, TBP)	TAF1 (P21675), TAF11 (Q15544), TAF12 (Q16514), TAF5 (Q15542), TBP (P20226)	5	Q7KA83 (Q7KA83), TAF1 (P51123), TAF12 (P49905), TBP (P20227), q9vt91 (Q9VT91), q9xz19 (Q9XZ19), taf11 (P49906)	7	3	0.43 [('TRANSCRIPTION INITIATION FROM RNA POLYMERASE II PROMOTER', '1.83e-06'), ('regulation of transcription', '8.34e-04')]	0.57 [('TRANSCRIPTION FACTOR TFIID COMPLEX', '1.14e-09')]	0.57 []
1544	PPP2CA-PPP2R1A-PPP2R3A complex	2AAA (P30153), P2R3A (Q06190), PP2AA (P67775)	3	2aaa (P36179), PP2A (P23696), pp4c (O76932), ppp6 (Q27884), q8mt47 (Q8MT47)	5	4	0.6 [('PROTEIN AMINO ACID DEPHOSPHORYLATION', '3.32e-05')]	0.2 []	0.6 [('iron ion binding', '3.13e-05'), ('manganese ion binding', '6.66e-06'), ('protein serine/threonine phosphatase activity', '1.31e-06')]

## Sheet: All predictions from human
Prediction of fly complexes by aligning human complexes to the fly interactome (all predictions). #QCC/#TCC: number of query/target complex components; only significant GO terms are shown; those GO terms that also belong to the set of most abundant significant GO terms of the given query complex are highlighted in capitals; complexes are sorted by homogeneity, followed by the fraction and number …
Query complex ID	Query complex name	Query complex components	#QCC	Target complex components	#TCC	New	Biological process homogeneity	Cellular component homogeneity	Molecular function homogeneity
2789	ETS2-ERG complex	ERG (P11308), ETS2 (P15036)	2	pnt1 (P51022), pnt2 (P51023), q8imz1 (Q8IMZ1)	3	3	1.0 [('R7 cell development', '1.06e-07'), ('Ras protein signal transduction', '5.79e-08'), ('anti-apoptosis', '5.51e-07'), ('determination of genital disc primordium', '1.06e-07'), ('epidermal growth factor receptor signaling pathway', '1.26e-06'), ('eye-antennal disc morphogenesis', '1.58e-06'), ('imaginal disc-derived wing morphogenesis', '2.76e-05'), ('muscle fiber development', '2.71e-08'), (…	1.0 []	1.0 [('sequence-specific DNA binding', '3.05e-04'), ('transcription factor activity', '8.00e-04')]
2074	TRAF6 oligomer complex	TRAF6 (Q9Y4K3)	1	q9uac4 (Q9UAC4), q9w3i9 (Q9W3I9), q9xyq9 (Q9XYQ9)	3	3	1.0 [('Toll signaling pathway', '3.96e-07'), ('dorsal closure', '8.06e-06'), ('innate immune response', '2.05e-06'), ('regulation of I-kappaB kinase/NF-kappaB cascade', '1.35e-10')]	1.0 [('intracellular', '4.54e-04')]	1.0 [('zinc ion binding', '7.97e-03')]
2745	Ubiquitin ligase complex (TRAF6, TAB2, MALT1, UEV1A, BCL10)	BCL10 (O95999), MALT1 (Q9UDY8), TAB2 (Q9NYJ8), TRAF6 (Q9Y4K3), UB2V1 (Q13404)	5	q9uac4 (Q9UAC4), q9w3i9 (Q9W3I9), q9xyq9 (Q9XYQ9)	3	3	1.0 [('Toll signaling pathway', '3.96e-07'), ('dorsal closure', '8.06e-06'), ('innate immune response', '2.05e-06'), ('regulation of I-kappaB kinase/NF-kappaB cascade', '1.35e-10')]	1.0 [('intracellular', '4.54e-04')]	1.0 [('zinc ion binding', '7.97e-03')]
2790	ETS2-ETS1 complex	ETS1 (P14921), ETS2 (P15036)	2	pnt1 (P51022), pnt2 (P51023), q8imz1 (Q8IMZ1)	3	3	1.0 [('R7 cell development', '1.06e-07'), ('Ras protein signal transduction', '5.79e-08'), ('anti-apoptosis', '5.51e-07'), ('determination of genital disc primordium', '1.06e-07'), ('epidermal growth factor receptor signaling pathway', '1.26e-06'), ('eye-antennal disc morphogenesis', '1.58e-06'), ('imaginal disc-derived wing morphogenesis', '2.76e-05'), ('muscle fiber development', '2.71e-08'), (…	1.0 []	1.0 [('sequence-specific DNA binding', '3.05e-04'), ('transcription factor activity', '8.00e-04')]
2743	TRAF6-MALT1 complex	MALT1 (Q9UDY8), TRAF6 (Q9Y4K3)	2	q9uac4 (Q9UAC4), q9w3i9 (Q9W3I9), q9xyq9 (Q9XYQ9)	3	3	1.0 [('Toll signaling pathway', '3.96e-07'), ('dorsal closure', '8.06e-06'), ('innate immune response', '2.05e-06'), ('regulation of I-kappaB kinase/NF-kappaB cascade', '1.35e-10')]	1.0 [('intracellular', '4.54e-04')]	1.0 [('zinc ion binding', '7.97e-03')]
1028	HNF4A-SUB1 complex	HNF4A (P41235), TCP4 (P53999)	2	hnf4 (P49866), q8igg2 (Q8IGG2), q9vli7 (Q9VLI7)	3	3	1.0 [('regulation of transcription, DNA-dependent', '2.06e-04'), ('transcription', '7.24e-04')]	1.0 [('nucleus', '1.57e-02')]	1.0 [('sequence-specific DNA binding', '9.78e-05'), ('steroid binding', '1.55e-09'), ('steroid hormone receptor activity', '7.03e-08'), ('transcription factor activity', '2.56e-04'), ('zinc ion binding', '9.10e-03')]
847	RICH1-PAR3-aPKC polarity complex	KPCI (P41743), PARD3 (Q8TEW0), RHG17 (Q68EM7)	3	o96782 (O96782), q8mt38 (Q8MT38), q9gsz3 (Q9GSZ3)	3	3	1.0 [('ESTABLISHMENT OR MAINTENANCE OF EPITHELIAL CELL APICAL/BASAL POLARITY', '6.37e-08'), ('apical protein localization', '3.48e-08'), ('asymmetric neuroblast division', '6.67e-07'), ('asymmetric protein localization involved in cell fate determination', '3.30e-07'), ('establishment or maintenance of neuroblast polarity', '5.80e-09'), ('establishment or maintenance of polarity of embryonic epit…	1.0 [('apical cortex', '1.44e-06'), ('apical plasma membrane', '1.97e-07'), ('subapical complex', '4.78e-08')]	1.0 []
2013	STAT5B homodimer complex	STA5B (P51692)	1	stat (Q24151), stat (Q24151-2)	2	2	1.0 [('JAK-STAT cascade', '6.95e-05'), ('blastoderm segmentation', '6.95e-05'), ('border follicle cell migration', '1.81e-03'), ('compound eye development', '1.09e-03'), ('epithelial cell fate determination, open tracheal system', '3.54e-05'), ('eye-antennal disc morphogenesis', '4.78e-04'), ('germ-line stem cell division', '4.44e-04'), ('germ-line stem cell maintenance', '4.44e-04'), ('hemocyte …	1.0 []	1.0 [('calcium ion binding', '1.39e-02'), ('signal transducer activity', '1.14e-03')]
3177	GNA14-p115RhoGEF complex	ARHG1 (Q92888), GNA14 (O95837)	2	o44113 (O44113), o44381 (O44381)	2	2	1.0 [('actin cytoskeleton reorganization', '2.01e-05'), ('actin filament organization', '6.39e-04'), ('anterior midgut invagination', '9.59e-07'), ('cellularization', '3.12e-04'), ('germ-band extension', '2.01e-05'), ('intracellular signaling cascade', '1.18e-03'), ('pole cell development', '5.76e-06'), ('posterior midgut invagination', '9.59e-06'), ('regulation of Rho protein signal transduction…	1.0 [('actin cap', '9.59e-07'), ('actomyosin contractile ring', '9.59e-06'), ('apical cortex', '4.76e-04'), ('apical plasma membrane', '1.30e-04'), ('basal part of cell', '2.88e-06'), ('lateral plasma membrane', '5.76e-06')]	1.0 [('Rho guanyl-nucleotide exchange factor activity', '2.01e-04')]
2653	MYC-MAX-BLOC1S1 complex	BL1S1 (P78537), MAX (P61244), MYC (P01106)	3	max (P91664), myc (Q9W4S7)	2	2	1.0 [('regulation of transcription, DNA-dependent', '4.38e-03'), ('transcription', '1.01e-02')]	1.0 []	1.0 [('transcription factor activity', '5.06e-03')]
5369	ATM homodimer complex	ATM (Q13315)	1	atm (Q5EAK6), atr (Q9VXG8)	2	2	1.0 [('phosphorylation', '1.36e-05')]	1.0 []	1.0 [('ATP binding', '2.12e-02'), ('protein serine/threonine kinase activity', '3.97e-04')]
2023	STAT5A homodimer complex	STA5A (P42229)	1	stat (Q24151), stat (Q24151-2)	2	2	1.0 [('JAK-STAT cascade', '6.95e-05'), ('blastoderm segmentation', '6.95e-05'), ('border follicle cell migration', '1.81e-03'), ('compound eye development', '1.09e-03'), ('epithelial cell fate determination, open tracheal system', '3.54e-05'), ('eye-antennal disc morphogenesis', '4.78e-04'), ('germ-line stem cell division', '4.44e-04'), ('germ-line stem cell maintenance', '4.44e-04'), ('hemocyte …	1.0 []	1.0 [('calcium ion binding', '1.39e-02'), ('signal transducer activity', '1.14e-03')]
1288	DCS complex (PTBP1, PTBP2, HNRPH1, HNRPF)	HNRH1 (P31943), HNRPF (P52597), PTBP1 (P26599), PTBP2 (Q9UKA9)	4	q8t0h5 (Q8T0H5), q8wr53 (Q8WR53)	2	2	1.0 [('imaginal disc-derived wing margin morphogenesis', '4.15e-05'), ('imaginal disc-derived wing vein morphogenesis', '1.15e-04'), ('mRNA processing', '1.92e-04'), ('spermatid development', '6.41e-05')]	1.0 []	1.0 [('NUCLEOTIDE BINDING', '2.68e-03'), ('RNA binding', '2.93e-03')]
5228	REL-MAP3K8-RELA-TNIP2-PAPOLA complex	M3K8 (P41279), PAPOA (P51003), REL (Q04864), TF65 (Q04206), TNIP2 (Q8NFZ5)	5	NFKB1 (Q94527), dif (P98149), dors (P15330), dors (P15330-2), q9n6d7 (Q9N6D7)	5	4	1.0 [('transcription', '5.38e-07')]	1.0 [('nucleus', '9.19e-05')]	1.0 []
5189	YWHAQ-CALM1-CABIN1 complex	1433T (P27348), CABIN (Q9Y6J0), CALM (P62158)	3	1433Z (P29310), 1433e (P92177), 1433z (P29310-2)	3	2	1.0 [('germarium-derived oocyte fate determination', '1.54e-07'), ('oocyte microtubule cytoskeleton polarization', '3.32e-08')]	1.0 [('cytoplasm', '1.52e-03'), ('germline ring canal', '4.22e-08'), ('nucleus', '1.18e-02')]	1.0 [('PROTEIN DOMAIN SPECIFIC BINDING', '4.06e-09')]
1106	TFIIIC containing-TOP1-SUB1 complex	TCP4 (P53999), TF3C1 (Q12789), TF3C2 (Q8WUA4), TF3C3 (Q9Y5Q9), TF3C4 (Q9UKN8), TF3C5 (Q9Y5Q8), TOP1 (P11387)	7	TOP1 (P30189), q8ir39 (Q8IR39)	2	1	1.0 [('DNA topological change', '1.70e-06'), ('DNA unwinding during replication', '1.70e-06'), ('cell proliferation', '9.70e-04'), ('chromosome condensation', '8.67e-05'), ('chromosome segregation', '5.95e-05'), ('embryonic development', '5.95e-05'), ('instar larval development', '6.80e-05'), ('oogenesis', '2.12e-03')]	1.0 [('nucleolus', '3.98e-04'), ('polytene chromosome puff', '5.16e-05')]	1.0 [('DNA topoisomerase (ATP-hydrolyzing) activity', '1.70e-06'), ('DNA topoisomerase type I activity', '5.67e-07')]
5385	GAIT complex	G3P (P04406), HNRPQ (O60506), RL13A (P40429), SYEP (P07814)	4	G3P2 (P07487), g3p1 (P07486)	2	1	1.0 [('glycolysis', '4.58e-05'), ('oxidation reduction', '6.05e-03')]	1.0 [('lipid particle', '1.56e-03')]	1.0 [('NAD or NADH binding', '5.04e-05'), ('glyceraldehyde-3-phosphate dehydrogenase (phosphorylating) activity', '3.27e-06')]
1345	Septin complex	SEP11 (Q9NVA2), SEPT2 (Q15019), SEPT7 (Q16181), SEPT8 (Q92599), SEPT9 (Q9UHD8)	5	SEPT1 (P42207), SEPT2 (P54359), pnut (P40797)	3	1	1.0 [('cellularization', '1.51e-07')]	1.0 [('germline ring canal', '2.11e-08')]	1.0 [('GTP BINDING', '1.09e-05')]
527	TRPC3-TRPC4 channel complex, redox-sensitive	TRPC3 (Q13507), TRPC4 (Q9UBN4)	2	TRP (P19334), TRPL (P48994), trpg (Q9VJJ7)	3	1	1.0 [('CALCIUM ION TRANSPORT', '2.11e-08')]	1.0 [('integral to membrane', '6.51e-04')]	1.0 [('CALCIUM ION BINDING', '3.13e-05')]
285	PCNA-MLH1-PMS1 complex	MLH1 (P40692), PCNA (P12004), PMS1 (P54277)	3	PCNA (P17917), Q9VIT0 (Q9VIT0)	2	0	1.0 [('regulation of DNA replication', '6.54e-07')]	1.0 [('PCNA complex', '2.18e-07')]	1.0 [('DNA binding', '9.45e-03'), ('DNA polymerase processivity factor activity', '2.18e-07')]
3206	SMAD4-SKI-NCOR complex	NCOR1 (O75376), SKI (P12755), SMAD4 (Q13485)	3	O61458 (O61458), O62609 (O62609)	2	0	1.0 [('BMP SIGNALING PATHWAY', '2.56e-05'), ('cell proliferation', '1.57e-03'), ('dorsal/ventral axis specification', '4.12e-05'), ('germ-line stem cell division', '3.22e-04'), ('germ-line stem cell maintenance', '3.22e-04'), ('heart development', '8.27e-04'), ('imaginal disc-derived leg morphogenesis', '1.92e-04'), ('imaginal disc-derived wing morphogenesis', '2.28e-03'), ('negative regulation o…	1.0 [('transcription factor complex', '1.74e-04')]	1.0 [('RNA polymerase II transcription factor activity', '7.88e-04'), ('transcription factor activity', '2.13e-02')]
3205	SMAD3-SKI-NCOR complex	NCOR1 (O75376), SKI (P12755), SMAD3 (P84022)	3	MAD (P42003), O96660 (O96660), Q9TZQ2 (Q9TZQ2)	3	0	1.0 [('transcription', '4.52e-04'), ('transforming growth factor beta receptor signaling pathway', '6.57e-08')]	1.0 [('transcription factor complex', '1.10e-07')]	1.0 [('transcription factor activity', '1.60e-04')]
2813	BRCA1-SMAD3 complex	BRCA1 (P38398), SMAD3 (P84022)	2	MAD (P42003), O96660 (O96660), Q9TZQ2 (Q9TZQ2)	3	0	1.0 [('transcription', '4.52e-04'), ('transforming growth factor beta receptor signaling pathway', '6.57e-08')]	1.0 [('transcription factor complex', '1.10e-07')]	1.0 [('transcription factor activity', '1.60e-04')]
2355	ITGAV-ITGB3-CD47-FCER2 complex	CD47 (Q08722), FCER2 (P06734), ITAV (P06756), ITB3 (P05106)	4	ITA2 (P12080), ITA3 (O44386), ITA5 (Q9W1M8), ITBX (P11584)	4	0	1.0 [('INTEGRIN-MEDIATED SIGNALING PATHWAY', '2.28e-13'), ('heterophilic cell adhesion', '1.51e-11')]	1.0 [('INTEGRIN COMPLEX', '2.28e-13')]	1.0 [('RECEPTOR ACTIVITY', '1.44e-09')]
5663	TRIM27-RB1 complex	RB (P06400), TRI27 (P14373)	2	Q9NIS1 (Q9NIS1), Q9VF04 (Q9VF04), RBF (Q24472)	3	0	1.0 [('NEGATIVE REGULATION OF TRANSCRIPTION FROM RNA POLYMERASE II PROMOTER', '1.02e-06')]	1.0 [('Myb complex', '1.28e-08'), ('RB-E2F COMPLEX', '7.73e-10')]	1.0 [('promoter binding', '7.73e-10')]
1005	RC complex during G2/M-phase of cell cycle	CCNA2 (P20248), CCNB1 (P14635), CDC2 (P06493), DPOD1 (P28340), DPOE1 (Q07864), DPOLA (P09884), PARP1 (P09874), RFA1 (P27694), RFA2 (P15927), RFA3 (P35244), RFC1 (P35251), RFC2 (P35250), TOP1 (P11387)	13	Q9VKW3 (Q9VKW3), Q9VX15 (Q9VX15), RFC1 (P35600), RFC2 (P53034)	4	0	1.0 [('DNA replication', '7.22e-10')]	1.0 [('DNA replication factor C complex', '5.71e-14')]	1.0 [('ATP binding', '1.40e-04'), ('DNA clamp loader activity', '5.71e-14')]
3060	RNA polymerase II complex (RPB1, RAP74, CDK8, CYCC, SRB7, BAF190, BAF47), chromatin structure modifying	CCNC (P24863), CDK8 (P49336), MED21 (Q13503), RPB1 (P24928), SMCA2 (P51531), SMCA4 (P51532), SNF5 (Q12824), T2FA (P35269)	8	BRM (P25439), Q24090 (Q24090)	2	0	1.0 [('dendrite morphogenesis', '1.08e-03'), ('imaginal disc-derived wing vein specification', '1.22e-04'), ('muscle organ development', '2.56e-04')]	1.0 [('brahma complex', '1.70e-05')]	1.0 []
5859	FAS-FADD-CASP8-CASP10 complex	CASP8 (Q14790), CASPA (Q92851), FADD (Q13158), TNR6 (P25445)	4	ICENC (Q9XYF4)	1	0	1.0 [('activation of caspase activity', '1.89e-02'), ('hemocyte development', '9.45e-03'), ('induction of programmed cell death by hormones', '2.36e-03'), ('protein autoprocessing', '7.09e-03'), ('regulation of retinal cell programmed cell death', '9.45e-03'), ('zymogen activation', '4.72e-03')]	1.0 []	1.0 []
3041	TGF-beta-receptor type II homodimer complex	TGFR2 (P37173)	1	Q24229 (Q24229), Q24468 (Q24468)	2	0	1.0 [('Malpighian tubule morphogenesis', '1.83e-04'), ('activin receptor signaling pathway', '5.23e-06'), ('axon guidance', '3.42e-03'), ('compound eye morphogenesis', '3.79e-04'), ('dendrite morphogenesis', '4.32e-03'), ('dorsal closure', '2.23e-03'), ('dorsal/ventral pattern formation', '3.14e-05'), ('germ-line stem cell division', '3.06e-04'), ('germ-line stem cell maintenance', '3.06e-04'), (…	1.0 [('activin receptor complex', '2.62e-06')]	1.0 [('TRANSFORMING GROWTH FACTOR BETA RECEPTOR ACTIVITY, TYPE II', '8.72e-07'), ('activin binding', '2.62e-06'), ('activin receptor activity', '8.72e-07'), ('specific transcriptional repressor activity', '4.06e-04')]
3066	RNA polymerase II complex, chromatin structure modifying	CBP (Q92793), CCNC (P24863), CDK8 (P49336), ERCC3 (P19447), MED21 (Q13503), PCAF (Q92831), RPB1 (P24928), SMCA2 (P51531), SMCA4 (P51532), SNF5 (Q12824), T2FA (P35269), TF2B (Q00403), TF2H3 (Q13889)	13	BRM (P25439), Q24090 (Q24090)	2	0	1.0 [('dendrite morphogenesis', '1.08e-03'), ('imaginal disc-derived wing vein specification', '1.22e-04'), ('muscle organ development', '2.56e-04')]	1.0 [('brahma complex', '1.70e-05')]	1.0 []
3008	60S APC containing complex	APC (P25054), IQGA1 (P46940), TBA1A (Q71U36), TBA1B (P68363), TBA1C (Q9BQE3), TBG1 (P23258), TBG2 (Q9NRH3)	7	TBA1 (P06603), TBA2 (P06604), TBA3 (P06605), TBA4 (P06606), TBG1 (P23257), TBG2 (P42271)	6	0	1.0 [('PROTEIN POLYMERIZATION', '1.10e-15')]	1.0 [('PROTEIN COMPLEX', '2.03e-15'), ('microtubule', '1.87e-12')]	1.0 [('GTP BINDING', '6.01e-11'), ('GTPASE ACTIVITY', '1.22e-13')]
2363	ITGAV-ITGB3-PXN-PTK2b complex	FAK2 (Q14289), ITAV (P06756), ITB3 (P05106), PAXI (P49023)	4	ITA2 (P12080), ITA3 (O44386), ITA5 (Q9W1M8), ITBX (P11584)	4	0	1.0 [('heterophilic cell adhesion', '1.51e-11'), ('integrin-mediated signaling pathway', '2.28e-13')]	1.0 [('INTEGRIN COMPLEX', '2.28e-13')]	1.0 [('RECEPTOR ACTIVITY', '1.44e-09')]
3026	TGF-beta receptor II-TGF-beta1 complex	TGFB1 (P01137), TGFR2 (P37173)	2	Q24229 (Q24229), Q24468 (Q24468)	2	0	1.0 [('Malpighian tubule morphogenesis', '1.83e-04'), ('TRANSFORMING GROWTH FACTOR BETA RECEPTOR SIGNALING PATHWAY', '1.19e-04'), ('activin receptor signaling pathway', '5.23e-06'), ('axon guidance', '3.42e-03'), ('compound eye morphogenesis', '3.79e-04'), ('dendrite morphogenesis', '4.32e-03'), ('dorsal closure', '2.23e-03'), ('dorsal/ventral pattern formation', '3.14e-05'), ('germ-line stem cel…	1.0 [('activin receptor complex', '2.62e-06')]	1.0 [('TRANSFORMING GROWTH FACTOR BETA RECEPTOR ACTIVITY, TYPE II', '8.72e-07'), ('activin binding', '2.62e-06'), ('activin receptor activity', '8.72e-07'), ('specific transcriptional repressor activity', '4.06e-04')]
2231	PCNA homotrimer complex	PCNA (P12004)	1	PCNA (P17917), Q9VIT0 (Q9VIT0)	2	0	1.0 [('REGULATION OF DNA REPLICATION', '6.54e-07')]	1.0 [('PCNA COMPLEX', '2.18e-07')]	1.0 [('DNA POLYMERASE PROCESSIVITY FACTOR ACTIVITY', '2.18e-07'), ('DNA binding', '9.45e-03')]
1400	ASCOM complex	ASH2L (Q9UBL3), MLL2 (O14686), MLL3 (Q8NEZ4), NCOA6 (Q14686), RBBP5 (Q15291), TBA4A (P68366), TBB5 (P07437)	7	TBA2 (P06604), TBB3 (P08841)	2	0	1.0 [('microtubule-based movement', '1.33e-04'), ('protein polymerization', '1.10e-05')]	1.0 [('microtubule', '5.40e-04'), ('protein complex', '6.41e-05')]	1.0 [('GTP binding', '1.67e-03'), ('GTPase activity', '2.26e-04'), ('structural molecule activity', '1.61e-04')]
860	DNMT1-G9a-PCNA complex	DNMT1 (P26358), EHMT2 (Q96KQ7), PCNA (P12004)	3	PCNA (P17917), Q9VIT0 (Q9VIT0)	2	0	1.0 [('regulation of DNA replication', '6.54e-07')]	1.0 [('PCNA complex', '2.18e-07')]	1.0 [('DNA binding', '9.45e-03'), ('DNA polymerase processivity factor activity', '2.18e-07')]
2704	Ectodermin-SMAD4 complex	SMAD4 (Q13485), TRI33 (Q9UPN9)	2	O61458 (O61458), O62609 (O62609)	2	0	1.0 [('BMP signaling pathway', '2.56e-05'), ('cell proliferation', '1.57e-03'), ('dorsal/ventral axis specification', '4.12e-05'), ('germ-line stem cell division', '3.22e-04'), ('germ-line stem cell maintenance', '3.22e-04'), ('heart development', '8.27e-04'), ('imaginal disc-derived leg morphogenesis', '1.92e-04'), ('imaginal disc-derived wing morphogenesis', '2.28e-03'), ('negative regulation o…	1.0 [('transcription factor complex', '1.74e-04')]	1.0 [('RNA polymerase II transcription factor activity', '7.88e-04'), ('transcription factor activity', '2.13e-02')]
1372	Rb-tal-1-E2A-Lmo2-Ldb1 complex	LDB1 (Q86U70), RB (P06400), RBTN2 (P25791), TAL1 (P17542), TFE2 (P15923)	5	Q9NIS1 (Q9NIS1), Q9VF04 (Q9VF04), RBF (Q24472)	3	0	1.0 [('negative regulation of transcription from RNA polymerase II promoter', '1.02e-06')]	1.0 [('Myb complex', '1.28e-08'), ('Rb-E2F complex', '7.73e-10')]	1.0 [('promoter binding', '7.73e-10')]
5380	TRBP containing complex (DICER, RPL7A, EIF6, MOV10 and subunits of the 60S ribosomal particle)	DICER (Q9UPY3), IF6 (P56537), MOV10 (Q9HCE1), RL10A (P62906), RL11 (P62913), RL12 (P30050), RL13 (P26373), RL14 (P50914), RL15 (P61313), RL18A (Q02543), RL19 (P84098), RL21 (P46778), RL27 (P61353), RL28 (P46779), RL30 (P62888), RL32 (P62910), RL34 (P49207), RL35A (P18077), RL36 (Q9Y3U8), RL37A (P61513), RL7 (P18124), RL7A (P62424), RLA1 (P05386), RLA2 (P05387), RLP24 (Q9UHA3)	25	RLA1 (P08570), RLA2 (P05389)	2	0	1.0 [('TRANSLATIONAL ELONGATION', '6.28e-06')]	1.0 [('ribosome', '7.95e-04')]	1.0 [('STRUCTURAL CONSTITUENT OF RIBOSOME', '9.52e-04')]
5209	Ubiquilin-proteasome complex	PSA1 (P25786), PSA2 (P25787), PSA6 (P60900), UBE3A (Q05086), UBQL1 (Q9UMX0), UBQL2 (Q9UHD9)	6	PSA1 (P12881), PSA2 (P40301), PSA3 (Q9V5C6), PSA4 (P18053), PSA5 (Q95083), PSA6 (Q9XZJ4), PSA71 (P22769), Q9VK14 (Q9VK14)	8	0	1.0 [('ubiquitin-dependent protein catabolic process', '8.80e-16')]	1.0 [('cytosol', '1.76e-15'), ('proteasome core complex', '8.80e-16')]	1.0 [('threonine-type endopeptidase activity', '8.80e-16')]
2849	ITGAV-ITGB3-NOV complex	ITAV (P06756), ITB3 (P05106), NOV (P48745)	3	ITA2 (P12080), ITA3 (O44386), ITA5 (Q9W1M8), ITBX (P11584)	4	0	1.0 [('INTEGRIN-MEDIATED SIGNALING PATHWAY', '2.28e-13'), ('heterophilic cell adhesion', '1.51e-11')]	1.0 [('INTEGRIN COMPLEX', '2.28e-13')]	1.0 [('RECEPTOR ACTIVITY', '1.44e-09')]
2692	SMAD3-SMAD4-cJun-cFos complex	FOS (P01100), JUN (P05412), SMAD3 (P84022), SMAD4 (Q13485)	4	MAD (P42003), O61458 (O61458), O62609 (O62609), O96660 (O96660), Q9TZQ2 (Q9TZQ2), jra (P18289)	6	1	1.0 [('transcription', '2.39e-08')]	0.83 [('transcription factor complex', '2.35e-12')]	1.0 [('TRANSCRIPTION FACTOR ACTIVITY', '2.95e-09')]
2939	Ecsit complex (ECSIT, MT-CO2, NDUFA1, MT-ND1, TRAF6, NDUFAF1)	CIA30 (Q9Y375), COX2 (P00403), ECSIT (Q9BQ95), NDUA1 (O15239), NU1M (P03886), TRAF6 (Q9Y4K3)	6	ecsit (Q9U6M0), q9uac4 (Q9UAC4), q9w3i9 (Q9W3I9), q9xyq9 (Q9XYQ9)	4	4	1.0 [('innate immune response', '5.59e-09')]	0.75 [('intracellular', '7.54e-04')]	1.0 []
5757	PLXNA1-RANBPM complex	PLXA1 (Q9UIW2), RANB9 (Q96S59)	2	o96681 (O96681), plxb (Q9V4A7), q8stg6 (Q8STG6), q9v491 (Q9V491)	4	4	1.0 [('motor axon guidance', '3.42e-10'), ('signal transduction', '1.10e-07')]	1.0 [('intracellular', '1.29e-05')]	0.75 [('SEMAPHORIN RECEPTOR ACTIVITY', '3.86e-10')]
5223	Casein kinase II (beta-dimer, alpha'-dimer)	CSK22 (P19784), CSK2B (P67870)	2	CSK2A (P08181), CSK2B (P08182), CSK2C (O96863), SSL (Q24536)	4	0	1.0 [('protein amino acid phosphorylation', '1.12e-06')]	1.0 [('PROTEIN KINASE CK2 COMPLEX', '3.42e-14')]	0.75 [('protein kinase regulator activity', '9.27e-10')]
5225	Casein kinase II (beta-dimer, alpha-dimer)	CSK21 (P68400), CSK2B (P67870)	2	CSK2A (P08181), CSK2B (P08182), CSK2C (O96863), SSL (Q24536)	4	0	1.0 [('protein amino acid phosphorylation', '1.12e-06')]	1.0 [('PROTEIN KINASE CK2 COMPLEX', '3.42e-14')]	0.75 [('protein kinase regulator activity', '9.27e-10')]
2852	Brg1-based SWI/SNF chromatin remodeling complex	ACL6A (O96019), SMRC1 (Q92922), SMRC2 (Q8TAQ2), SNF5 (Q12824)	4	Q24090 (Q24090), Q7K012 (Q7K012), Q7KPY3 (Q7KPY3), Q9VF03 (Q9VF03)	4	0	1.0 [('positive regulation of transcription, DNA-dependent', '8.13e-10')]	1.0 [('brahma complex', '2.45e-11')]	0.75 []
2707	SMAD3-SMAD4-FOXO3-FOXG1 complex	FOXG1 (P55316), FOXO3 (O43524), SMAD3 (P84022), SMAD4 (Q13485)	4	MAD (P42003), O61458 (O61458), O62609 (O62609), O96660 (O96660), Q9TZQ2 (Q9TZQ2), q9vfn8 (Q9VFN8), slp1 (P32030)	7	2	1.0 [('TRANSCRIPTION', '1.41e-09')]	0.71 [('transcription factor complex', '1.09e-11')]	1.0 [('TRANSCRIPTION FACTOR ACTIVITY', '1.22e-10')]
2744	TRAF2-MALT1 complex	MALT1 (Q9UDY8), TRAF2 (Q12933)	2	q9uac5 (Q9UAC5), q9w3i9 (Q9W3I9), q9xyr0 (Q9XYR0)	3	3	1.0 [('Toll signaling pathway', '2.83e-07'), ('dorsal closure', '5.76e-06')]	0.67 [('apical cortex', '3.23e-04')]	1.0 [('zinc ion binding', '5.69e-03')]
2351	ITGB6-FYN-FN1 complex	FINC (P02751), FYN (P06241), ITB6 (P18564)	3	btkl (P08630), src42 (Q9V9J3), src64 (P00528)	3	3	1.0 [('JNK cascade', '2.05e-07'), ('salivary gland morphogenesis', '1.33e-06')]	0.67 [('germline ring canal', '7.13e-05')]	1.0 [('ATP binding', '2.31e-03'), ('non-membrane spanning protein tyrosine kinase activity', '1.91e-08')]
5541	Ternary complex (TRAF2, FADD, TRADD)	FADD (Q13158), TRADD (Q15628), TRAF2 (Q12933)	3	q9uac5 (Q9UAC5), q9w3i9 (Q9W3I9), q9xyr0 (Q9XYR0)	3	3	1.0 [('Toll signaling pathway', '2.83e-07'), ('dorsal closure', '5.76e-06')]	0.67 [('apical cortex', '3.23e-04')]	1.0 [('zinc ion binding', '5.69e-03')]
5317	LATS1-HTRA2-BIRC4 complex	HTRA2 (O43464), LATS1 (O95835), XIAP (P98170)	3	Q9VFJ3 (Q9VFJ3), iap1 (Q24306), iap2 (Q24307)	3	2	1.0 [('apoptosis', '6.65e-07')]	0.67 [('intracellular', '1.42e-02')]	1.0 []
66	TRAP complex	MED1 (Q15648), MED12 (Q93074), MED14 (O60244), MED16 (Q9Y2X0), MED17 (Q9NVC6), MED24 (O75448), THA (P10827), TR150 (Q9Y2W1)	8	MED12 (Q9VW47), MED17 (Q9VEC1), med1 (Q9VP05)	3	1	0.67 [('regulation of transcription from RNA polymerase II promoter', '4.93e-04'), ('transcription from RNA polymerase II promoter', '7.10e-05')]	1.0 [('NUCLEUS', '7.86e-03')]	1.0 [('RNA polymerase II transcription mediator activity', '1.19e-07')]
1003	RC complex (Replication competent complex)	CCNA2 (P20248), CDK2 (P24941), DPOA2 (Q14181), DPOLA (P09884), RFC1 (P35251), RFC2 (P35250), RFC3 (P40938), RFC4 (P35249), RFC5 (P40937)	9	Q7KLW6 (Q7KLW6), Q9VKW3 (Q9VKW3), Q9VX15 (Q9VX15), RFC1 (P35600), RFC2 (P53034), q9u9q1 (Q9U9Q1)	6	1	1.0 [('DNA replication', '5.30e-15')]	0.67 [('DNA replication factor C complex', '6.85e-13'), ('nucleus', '1.19e-02')]	1.0 [('ATP BINDING', '5.86e-07')]
5467	IKB(alpha)-RELA-cREL complex	IKBA (P25963), REL (Q04864), TF65 (Q04206)	3	NFKB1 (Q94527), cact (Q03017), dif (P98149), dors (P15330), dors (P15330-2)	5	4	0.8 [('transcription', '7.78e-05')]	1.0 [('cytoplasm', '3.99e-06')]	0.8 [('transcription factor activity', '1.96e-05')]
5465	IKB(epsilon)-RELA-cREL complex	IKBE (O00221), REL (Q04864), TF65 (Q04206)	3	NFKB1 (Q94527), cact (Q03017), dif (P98149), dors (P15330), dors (P15330-2)	5	4	0.8 [('transcription', '7.78e-05')]	1.0 [('cytoplasm', '3.99e-06')]	0.8 [('transcription factor activity', '1.96e-05')]
2084	NFKB1-NFKB2-REL-RELA-RELB complex	NFKB1 (P19838), NFKB2 (Q00653), REL (Q04864), RELB (Q01201), TF65 (Q04206)	5	NFKB1 (Q94527), cact (Q03017), dif (P98149), dors (P15330), dors (P15330-2)	5	4	0.8 [('TRANSCRIPTION', '7.78e-05')]	1.0 [('cytoplasm', '3.99e-06')]	0.8 [('TRANSCRIPTION FACTOR ACTIVITY', '1.96e-05')]
274	RAD17-RFC-9-1-1 checkpoint supercomplex	HUS1 (O60921), RAD1 (O60671), RAD17 (O75943), RAD9A (Q99638), RFC2 (P35250), RFC3 (P40938), RFC4 (P35249), RFC5 (P40937)	8	Q7KLW6 (Q7KLW6), Q9VKW3 (Q9VKW3), Q9VX15 (Q9VX15), RFC2 (P53034), q9u9q1 (Q9U9Q1)	5	1	1.0 [('DNA REPLICATION', '1.79e-12')]	0.6 [('DNA REPLICATION FACTOR C COMPLEX', '3.09e-09')]	1.0 [('ATP binding', '8.10e-06')]
3137	MASH1 promoter-coactivator complex	CBP (Q92793), H31 (P68431), H32 (Q71DI3), H33 (P84243), H4 (P62805), HES1 (Q14469), NONO (Q15233), PARP1 (P09874), PCAF (Q92831), RPB1 (P24928), SRC (P12931)	11	src42 (Q9V9J3), src64 (P00528)	2	2	1.0 [('JNK cascade', '7.72e-05'), ('peptidyl-tyrosine phosphorylation', '3.05e-06'), ('salivary gland morphogenesis', '2.63e-04')]	0.5 []	1.0 [('non-membrane spanning protein tyrosine kinase activity', '1.68e-05')]
753	UTM-SGCE-DAG1-CAV1-NOS3 complex	CAV1 (Q03135), DAG1 (Q14118), NOS3 (P29474), SGCE (O43556), UTRO (P46939)	5	Q8WR08 (Q8WR08), dmda (Q9VDW6), dmda (Q9VDW6-2), dmdb (Q9VDW3)	4	3	0.75 [('imaginal disc-derived wing vein specification', '3.23e-06'), ('regulation of neurotransmitter secretion', '5.41e-10')]	0.75 [('CYTOSKELETON', '1.41e-05'), ('cytoplasm', '6.74e-03'), ('plasma membrane', '2.76e-04'), ('synapse', '1.19e-07')]	1.0 [('CALCIUM ION BINDING', '1.58e-06')]
959	LLGL1-PAR-6B-PRKCI complex	KPCI (P41743), L2GL1 (Q15334), PAR6B (Q9BYG5)	3	L2GL (P08111), O97111 (O97111), q8mt38 (Q8MT38), q9gsz3 (Q9GSZ3)	4	2	1.0 [('establishment or maintenance of epithelial cell apical/basal polarity', '4.52e-11'), ('establishment or maintenance of polarity of embryonic epithelium', '1.15e-11'), ('morphogenesis of a polarized epithelium', '3.01e-11'), ('zonula adherens assembly', '6.53e-11')]	0.75 [('apical cortex', '3.06e-06'), ('apical plasma membrane', '4.20e-07'), ('subapical complex', '1.02e-07')]	0.75 []
5426	ANCO1-HDAC3 complex	ANR11 (Q6UB99), HDAC3 (O15379)	2	HDAC1 (Q94517), q9vnc2 (Q9VNC2)	2	1	1.0 [('histone deacetylation', '3.49e-06')]	0.5 [('ESC/E(Z) complex', '1.42e-02'), ('NuRD complex', '7.09e-03'), ('Sin3 complex', '4.72e-03')]	1.0 [('histone deacetylase activity', '1.26e-05')]
338	40S ribosomal subunit, cytoplasmic	RS10 (P46783), RS11 (P62280), RS12 (P25398), RS13 (P62277), RS14 (P62263), RS15 (P62841), RS15A (P62244), RS16 (P62249), RS17 (P08708), RS18 (P62269), RS19 (P39019), RS2 (P15880), RS20 (P60866), RS21 (P63220), RS23 (P62266), RS24 (P62847), RS25 (P62851), RS26 (P62854), RS27A (P62979), RS28 (P62857), RS29 (P62273), RS3 (P23396), RS30 (P62861), RS3A (P61247), RS4X (P62701), RS5 (P46782), RS6 (P6275…	31	RSSA (P38979), o76927 (O76927)	2	1	1.0 [('translation', '1.84e-03')]	0.5 [('small ribosomal subunit', '1.42e-02')]	1.0 [('STRUCTURAL CONSTITUENT OF RIBOSOME', '1.43e-03'), ('ribosome binding', '2.62e-06')]
2945	RBP-Jkappa-RING1-KyoT2 complex	FHL1 (Q13642), RING1 (Q06587), SUH (Q06330)	3	RING1 (Q9VB08), suh (P28159)	2	1	1.0 [('transcription', '1.42e-02')]	0.5 [('PRC1 complex', '1.86e-02'), ('cohesin complex', '8.27e-03')]	1.0 []
1413	NCOR1 complex	HDAC3 (O15379), NCOR1 (O75376), SF3A1 (Q15459), SF3B3 (Q15393), SMCA4 (P51532), SMRC1 (Q92922), SMRC2 (Q8TAQ2), SNF5 (Q12824), SRCAP (Q6ZRS2), TIF1B (Q13263)	10	HDAC1 (Q94517), q9vnc2 (Q9VNC2)	2	1	1.0 [('histone deacetylation', '3.49e-06')]	0.5 [('ESC/E(Z) complex', '1.42e-02'), ('NuRD complex', '7.09e-03'), ('Sin3 complex', '4.72e-03')]	1.0 [('histone deacetylase activity', '1.26e-05')]
1551	IPO13-RAN-EIF1AX complex	IF1AX (P47813), IPO13 (O94829), RAN (P62826)	3	RAN (Q9VZ23), ranl (Q9VUN3)	2	1	1.0 [('intracellular protein transport', '5.78e-04'), ('nucleocytoplasmic transport', '9.16e-06'), ('signal transduction', '1.52e-03')]	0.5 [('nuclear microtubule', '5.90e-03')]	1.0 [('GTP binding', '2.38e-03'), ('GTPase activity', '3.23e-04')]
3155	Bipartite complex (TFC4, CTNNB1)	CTNB1 (P35222), TF7L2 (Q9NQB0)	2	PANG1 (P91943), arm (P18824)	2	1	1.0 [('Wnt receptor signaling pathway', '5.20e-04'), ('heart development', '3.54e-04'), ('segment polarity determination', '1.83e-04')]	0.5 [('spot adherens junction', '1.06e-02'), ('zonula adherens', '1.33e-02')]	1.0 [('transcription activator activity', '4.81e-04')]
5217	Calreticulin oligomer complex	CALR (P27797)	1	Q9U916 (Q9U916), calr (P29413)	2	1	1.0 [('brain morphogenesis', '5.23e-05'), ('locomotion involved in locomotory behavior', '5.23e-05'), ('olfactory behavior', '1.77e-04'), ('peripheral nervous system development', '1.38e-03'), ('protein folding', '6.96e-04'), ('startle response', '5.23e-05')]	0.5 [('endoplasmic reticulum lumen', '2.07e-02')]	1.0 [('calcium ion binding', '4.81e-03'), ('unfolded protein binding', '2.90e-04')]
1223	H2AX complex, isolated from cells without IR exposure	CALM (P62158), CALR (P27797), EIF3L (Q9Y262), GRP78 (P11021), H2AX (P16104), H2B3B (Q8N257), H4 (P62805), HNRPR (O43390), LA (P05455), NPM (P06748), PABP1 (P11940), SP16H (Q9Y5B9), SSRP1 (Q08945)	13	Q9U916 (Q9U916), calr (P29413)	2	1	1.0 [('brain morphogenesis', '5.23e-05'), ('locomotion involved in locomotory behavior', '5.23e-05'), ('olfactory behavior', '1.77e-04'), ('peripheral nervous system development', '1.38e-03'), ('protein folding', '6.96e-04'), ('startle response', '5.23e-05')]	0.5 [('endoplasmic reticulum lumen', '2.07e-02')]	1.0 [('calcium ion binding', '4.81e-03'), ('unfolded protein binding', '2.90e-04')]
1226	H2AX complex I	CALR (P27797), DHX30 (Q7L2E3), GRP78 (P11021), H2AX (P16104), H2B3B (Q8N257), NPM (P06748), PARP1 (P09874)	7	Q9U916 (Q9U916), calr (P29413)	2	1	1.0 [('brain morphogenesis', '5.23e-05'), ('locomotion involved in locomotory behavior', '5.23e-05'), ('olfactory behavior', '1.77e-04'), ('peripheral nervous system development', '1.38e-03'), ('protein folding', '6.96e-04'), ('startle response', '5.23e-05')]	0.5 [('endoplasmic reticulum lumen', '2.07e-02')]	1.0 [('UNFOLDED PROTEIN BINDING', '2.90e-04'), ('calcium ion binding', '4.81e-03')]
2814	BRCA1-HDAC1-HDAC2 complex	BRCA1 (P38398), HDAC1 (Q13547), HDAC2 (Q92769)	3	HDAC1 (Q94517), q9vnc2 (Q9VNC2)	2	1	1.0 [('HISTONE DEACETYLATION', '3.49e-06')]	0.5 [('ESC/E(Z) complex', '1.42e-02'), ('NURD COMPLEX', '7.09e-03'), ('SIN3 COMPLEX', '4.72e-03')]	1.0 [('histone deacetylase activity', '1.26e-05')]
472	Prolyl 4-hydroxylase (alpha(I)-type)	P4HA1 (P13674), PDIA1 (P07237)	2	PDI (P54399), q95tl8 (Q95TL8)	2	1	1.0 [('cell redox homeostasis', '7.08e-05')]	0.5 [('ENDOPLASMIC RETICULUM LUMEN', '8.26e-03')]	1.0 [('protein disulfide isomerase activity', '3.66e-06')]
2754	JUND-FOSB-SMAD3-SMAD4 complex	FOSB (P53539), JUND (P17535), SMAD3 (P84022), SMAD4 (Q13485)	4	MAD (P42003), O61458 (O61458), O62609 (O62609), O96660 (O96660), Q9TZQ2 (Q9TZQ2), fosl (P21525), jra (P18289), q9xzs8 (Q9XZS8)	8	3	0.88 [('TRANSCRIPTION', '1.35e-08'), ('regulation of transcription, DNA-dependent', '7.14e-10')]	0.63 [('cytoplasm', '2.38e-04'), ('transcription factor complex', '3.64e-11')]	1.0 [('TRANSCRIPTION FACTOR ACTIVITY', '4.71e-12')]
301	SMCC complex	CCNC (P24863), CDK8 (P49336), MED1 (Q15648), MED10 (Q9BTT4), MED12 (Q93074), MED13 (Q9UHV7), MED14 (O60244), MED16 (Q9Y2X0), MED17 (Q9NVC6), MED20 (Q9H944), MED21 (Q13503), MED24 (O75448), MED27 (Q6P2C8), MED31 (Q9Y3C7), MED6 (O75586), MED7 (O43513), TR150 (Q9Y2W1)	17	CDK8 (Q9VT57), MED10 (Q9GYU7), MED12 (Q9VW47), MED13 (Q7KTX8), MED17 (Q9VEC1), MED20 (P91641), MED27 (Q9VNG0), MED31 (Q8IH24), MED6 (Q8MSX2), ccnc (P25008), med1 (Q9VP05), med21 (Q9W5P1), o17144 (O17144), o76513 (O76513)	14	5	0.71 [('regulation of transcription from RNA polymerase II promoter', '6.60e-16')]	0.86 [('NUCLEUS', '3.01e-09')]	0.93 [('protein binding', '1.35e-02')]
126	CCT micro-complex	TCPA (P17987), TCPB (P78371), TCPD (P50991), TCPE (P48643), TCPG (P49368), TCPH (Q99832), TCPQ (P50990), TCPZ (P40227)	8	Q9VHL2 (Q9VHL2), Q9VK69 (Q9VK69), TCPA (P12613), q9w392 (Q9W392)	4	1	1.0 [('PROTEIN FOLDING', '2.25e-08'), ('mitotic spindle organization', '1.74e-07')]	0.5 [('lipid particle', '9.12e-03')]	1.0 [('ATP BINDING', '1.40e-04'), ('UNFOLDED PROTEIN BINDING', '3.77e-09')]
3972	SMURF2-SMAD3-SnoN complex, TGF(beta)-dependent	SKIL (P12757), SMAD3 (P84022), SMUF2 (Q9HAU4)	3	MAD (P42003), O96660 (O96660), Q9TZQ2 (Q9TZQ2), smuf1 (Q9V853)	4	1	0.75 [('transcription', '1.40e-03'), ('transforming growth factor beta receptor signaling pathway', '2.10e-07')]	0.75 [('transcription factor complex', '3.52e-07')]	1.0 []
3754	CREBBP-SMAD3-SMAD4 pentameric complex	CBP (Q92793), SMAD3 (P84022), SMAD4 (Q13485)	3	MAD (P42003), O61458 (O61458), O62609 (O62609), O96660 (O96660), Q9TZQ2 (Q9TZQ2), o01368 (O01368)	6	1	0.83 [('TRANSCRIPTION', '6.22e-06'), ('regulation of transcription, DNA-dependent', '7.70e-07'), ('transforming growth factor beta receptor signaling pathway', '1.88e-12')]	0.83 [('transcription factor complex', '4.70e-12')]	0.83 [('TRANSCRIPTION FACTOR ACTIVITY', '1.11e-06')]
5727	TBP-TAF complex	TAF1A (Q15573), TAF1B (Q53T94), TAF1C (Q15572), TBP (P20226)	4	Q7KA83 (Q7KA83), TBP (P20227)	2	0	1.0 [('transcription initiation from RNA polymerase II promoter', '4.15e-05')]	1.0 [('transcription factor TFIID complex', '2.38e-05')]	0.5 [('promoter binding', '1.03e-02'), ('specific RNA polymerase II transcription factor activity', '1.65e-02')]
1728	CTCF-nucleophosmin-PARP-HIS-KPNA-LMNA-TOP complex	CTCF (P49711), H2A2A (Q6FI13), H2AZ (P0C0S5), IMA1 (P52294), IMA3 (O00505), LMNA (P02545), NPM (P06748), PARP1 (P09874), TOP2A (P11388)	9	LAM0 (P08928), LAMC (Q03427)	2	0	0.5 [('chitin-based cuticle development', '2.95e-03'), ('digestive tract morphogenesis', '2.95e-03'), ('gonad morphogenesis', '1.18e-02'), ('mitotic nuclear envelope reassembly', '2.95e-03'), ('nuclear migration', '1.77e-02'), ('terminal branching, open tracheal system', '2.36e-02')]	1.0 [('lamin filament', '4.36e-07')]	1.0 [('structural molecule activity', '2.30e-04')]
721	PU.1-TBP complex	SPI1 (P17947), TBP (P20226)	2	Q7KA83 (Q7KA83), TBP (P20227)	2	0	1.0 [('transcription initiation from RNA polymerase II promoter', '4.15e-05')]	1.0 [('transcription factor TFIID complex', '2.38e-05')]	0.5 [('promoter binding', '1.03e-02'), ('specific RNA polymerase II transcription factor activity', '1.65e-02')]
5656	CEBPE-E2F1-RB1 complex	CEBPE (Q15744), E2F1 (Q01094), RB (P06400)	3	E2F (Q27368), Q9NIS1 (Q9NIS1), Q9VF04 (Q9VF04), RBF (Q24472)	4	0	0.75 [('negative regulation of transcription from RNA polymerase II promoter', '3.06e-06')]	1.0 [('RB-E2F COMPLEX', '1.71e-13')]	0.75 [('promoter binding', '2.32e-09')]
5622	HSP90-CIP1-FKBPL complex	CDN1A (P38936), FKBPL (Q9UIM3), HS90A (P07900)	3	HSP83 (P02828), Q9VAY2 (Q9VAY2)	2	0	1.0 [('protein folding', '4.18e-04'), ('response to stress', '3.14e-05')]	0.5 []	1.0 [('unfolded protein binding', '1.74e-04')]
435	BASC (Ab 81) complex (BRCA1-associated genome surveillance complex)	ATM (Q13315), BRCA1 (P38398), MLH1 (P40692), RFC1 (P35251), RFC2 (P35250), RFC4 (P35249)	6	Q7KLW6 (Q7KLW6), Q9VKW3 (Q9VKW3), Q9VX15 (Q9VX15), RFC1 (P35600), RFC2 (P53034), atm (Q5EAK6), atr (Q9VXG8), q8t0n1 (Q8T0N1), q9u9q1 (Q9U9Q1)	9	4	0.67 [('DNA replication', '3.31e-13')]	0.78 [('nucleus', '4.08e-05')]	1.0 [('ATP BINDING', '1.64e-10')]
5615	Emerin complex 52	1433E (P62258), 1433T (P27348), ACTB (P60709), API5 (Q9BZZ5), C1QBP (Q07021), DDX39 (O00148), EMD (P50402), H11 (Q02539), HDGF (P51858), HNRPK (P61978), HNRPL (P14866), HNRPU (Q00839), ILF3 (Q12906), IQGA1 (P46940), KCRB (P12277), LMNB1 (P20700), LSM8 (O95777), MAN1 (Q9Y2U8), NMI (Q13287), PDCD4 (Q53EL6), RBL2 (Q08999), SMD1 (P62314), THA (P10827)	23	ACT4 (P02574), ACT6 (P83967), act1 (P10987), act2 (P02572), act5 (P10981), actz (P45889), arp2 (P45888), q8sxn3 (Q8SXN3)	8	6	0.38 [('cytokinesis', '4.19e-05'), ('phagocytosis, engulfment', '1.68e-03')]	1.0 [('cytoskeleton', '8.80e-16')]	1.0 [('ATP binding', '3.04e-09')]
2254	CTGF/Hcs24-actin complex	ACTB (P60709), ACTG (P63261), CTGF (P29279)	3	ACT4 (P02574), ACT6 (P83967), act1 (P10987), act2 (P02572), act5 (P10981), actz (P45889), arp2 (P45888), q8sxn3 (Q8SXN3)	8	6	0.38 [('cytokinesis', '4.19e-05'), ('phagocytosis, engulfment', '1.68e-03')]	1.0 [('cytoskeleton', '8.80e-16')]	1.0 [('ATP binding', '3.04e-09')]
89	Sec6/8 exocyst complex	EXOC1 (Q9NV70), EXOC2 (Q96KP1), EXOC3 (O60645), EXOC4 (Q96A65), EXOC5 (O00471), EXOC6 (Q8TAG9), EXOC7 (Q9UPT5), EXOC8 (Q8IYI6)	8	EXOC2 (Q9VQQ9), EXOC3 (Q9V8K2), EXOC4 (Q9VNH6), EXOC7 (Q9VSJ8), exoc1 (Q9VVG4), q9vbi4 (Q9VBI4)	6	2	0.83 [('PROTEIN TRANSPORT', '1.57e-09')]	0.67 [('EXOCYST', '7.70e-12')]	0.83 []
5418	GABBR2-HTR1A complex	5HT1A (P08908), GABR2 (O75899)	2	dopr2 (Q24563), dopr2 (Q24563-2), drd2l (Q8IS44)	3	3	0.67 [('activation of adenylate cyclase activity by dopamine receptor signaling pathway', '5.23e-07')]	1.0 [('plasma membrane', '4.01e-05')]	0.67 [('adrenoceptor activity', '5.23e-07'), ('dopamine D1 receptor activity', '5.23e-07')]
5683	hRAD51C-hXRCC3 complex	RAD51 (Q06609), XRCC2 (O43543)	2	o77135 (O77135), q8szf1 (Q8SZF1), rad51 (Q27297)	3	3	1.0 [('germarium-derived oocyte fate determination', '2.06e-07'), ('intracellular mRNA localization', '4.42e-08'), ('karyosome formation', '5.63e-08'), ('polarity specification of anterior/posterior axis', '1.55e-10'), ('polarity specification of dorsal/ventral axis', '1.55e-10')]	0.33 []	1.0 [('ATP binding', '3.09e-03'), ('DNA-dependent ATPase activity', '1.55e-09')]
5420	HTR1A-EDG3 complex	5HT1A (P08908), S1PR3 (Q99500)	2	dopr2 (Q24563), dopr2 (Q24563-2), drd2l (Q8IS44)	3	3	0.67 [('activation of adenylate cyclase activity by dopamine receptor signaling pathway', '5.23e-07')]	1.0 [('plasma membrane', '4.01e-05')]	0.67 [('adrenoceptor activity', '5.23e-07'), ('dopamine D1 receptor activity', '5.23e-07')]
5414	HTR1A-HTR1D complex	5HT1A (P08908), 5HT1D (P28221)	2	dopr2 (Q24563), dopr2 (Q24563-2), drd2l (Q8IS44)	3	3	0.67 [('activation of adenylate cyclase activity by dopamine receptor signaling pathway', '5.23e-07')]	1.0 [('plasma membrane', '4.01e-05')]	0.67 [('adrenoceptor activity', '5.23e-07'), ('dopamine D1 receptor activity', '5.23e-07')]
5421	HTR1A homodimer complex	5HT1A (P08908)	1	dopr2 (Q24563), dopr2 (Q24563-2), drd2l (Q8IS44)	3	3	0.67 [('activation of adenylate cyclase activity by dopamine receptor signaling pathway', '5.23e-07')]	1.0 [('plasma membrane', '4.01e-05')]	0.67 [('adrenoceptor activity', '5.23e-07'), ('dopamine D1 receptor activity', '5.23e-07')]
5422	HTR1A-EDG1 complex	5HT1A (P08908), S1PR1 (P21453)	2	dopr2 (Q24563), dopr2 (Q24563-2), drd2l (Q8IS44)	3	3	0.67 [('activation of adenylate cyclase activity by dopamine receptor signaling pathway', '5.23e-07')]	1.0 [('plasma membrane', '4.01e-05')]	0.67 [('adrenoceptor activity', '5.23e-07'), ('dopamine D1 receptor activity', '5.23e-07')]
5416	HTR1A-HTR1B complex	5HT1A (P08908), 5HT1B (P28222)	2	dopr2 (Q24563), dopr2 (Q24563-2), drd2l (Q8IS44)	3	3	0.67 [('activation of adenylate cyclase activity by dopamine receptor signaling pathway', '5.23e-07')]	1.0 [('plasma membrane', '4.01e-05')]	0.67 [('adrenoceptor activity', '5.23e-07'), ('dopamine D1 receptor activity', '5.23e-07')]
5419	HTR1A-GPR26 complex	5HT1A (P08908), GPR26 (Q8NDV2)	2	dopr2 (Q24563), dopr2 (Q24563-2), drd2l (Q8IS44)	3	3	0.67 [('activation of adenylate cyclase activity by dopamine receptor signaling pathway', '5.23e-07')]	1.0 [('plasma membrane', '4.01e-05')]	0.67 [('adrenoceptor activity', '5.23e-07'), ('dopamine D1 receptor activity', '5.23e-07')]
3186	GRB2-SHP-2 complex, PDGF stimulated	GRB2 (P62993), PTN11 (Q06124)	2	csw (P29349), csw (P29349-2), drk (Q08012)	3	3	1.0 [('sevenless signaling pathway', '4.06e-09'), ('torso signaling pathway', '5.75e-07')]	0.67 []	0.67 [('NON-MEMBRANE SPANNING PROTEIN TYROSINE PHOSPHATASE ACTIVITY', '7.85e-07'), ('receptor signaling protein tyrosine phosphatase activity', '7.85e-07')]
2100	CHUK-IKBKB-MAP3K14 complex	IKKA (O15111), IKKB (O14920), M3K14 (Q99558)	3	IKKB (Q9VEZ5), q86pe7 (Q86PE7), q9v3y8 (Q9V3Y8)	3	2	1.0 [('PROTEIN AMINO ACID PHOSPHORYLATION', '4.58e-05')]	0.33 []	1.0 [('ATP BINDING', '1.16e-03')]
5843	AIF-CYPA-DNA complex	AIFM1 (O95831), PPIA (P62937)	2	Q9W227 (Q9W227), ppia (P25007), q7k2i4 (Q7K2I4)	3	2	1.0 [('protein folding', '1.70e-06')]	0.33 []	1.0 [('peptidyl-prolyl cis-trans isomerase activity', '2.11e-08')]
2118	CHUK-ERC1-IKBKB-IKBKG	IKKA (O15111), IKKB (O14920), NEMO (Q9Y6K9), RB6I2 (Q8IUD2)	4	IKKB (Q9VEZ5), q86pe7 (Q86PE7), q9v3y8 (Q9V3Y8)	3	2	1.0 [('protein amino acid phosphorylation', '4.58e-05')]	0.33 []	1.0 [('ATP binding', '1.16e-03')]
933	SCRIB-APC complex	APC (P25054), LAP4 (Q14160)	2	Q961B0 (Q961B0), q9vas9 (Q9VAS9), q9y1t2 (Q9Y1T2)	3	2	1.0 [('Wnt receptor signaling pathway', '6.83e-06'), ('axon guidance', '3.51e-05'), ('cell-cell adhesion', '1.13e-07'), ('chitin-based larval cuticle pattern formation', '1.08e-08'), ('head involution', '1.85e-06'), ('imaginal disc pattern formation', '3.09e-09'), ('medulla oblongata development', '3.09e-10'), ('negative regulation of Wnt receptor signaling pathway', '4.76e-07'), ('neuroblast pro…	0.67 [('adherens junction', '3.57e-04'), ('apical cortex', '1.04e-03'), ('apicolateral plasma membrane', '2.09e-05'), ('cleavage furrow', '6.28e-06')]	0.67 []
5828	IKBKG-IKBKB complex	IKKB (O14920), NEMO (Q9Y6K9)	2	IKKB (Q9VEZ5), q86pe7 (Q86PE7), q9v3y8 (Q9V3Y8)	3	2	1.0 [('protein amino acid phosphorylation', '4.58e-05')]	0.33 []	1.0 [('ATP binding', '1.16e-03')]
1045	Snurportin-CRM1-RanGTP complex	RAN (P62826), SPN1 (O95149), XPO1 (O14980)	3	RAN (Q9VZ23), ranl (Q9VUN3), xpo1 (Q9TVM2)	3	2	0.67 [('intracellular protein transport', '8.63e-04'), ('nucleocytoplasmic transport', '1.37e-05'), ('signal transduction', '2.26e-03')]	0.67 []	1.0 []
906	ADAR1-CDK2 complex	CDK2 (P24941), DSRAD (P55265)	2	CDC2C (P23573), cdc2 (P23572), cdk5 (P48609)	3	2	1.0 [('protein amino acid phosphorylation', '9.16e-05')]	0.33 [('cyclin-dependent protein kinase 5 activator complex', '2.66e-03')]	1.0 [('ATP binding', '2.31e-03'), ('cyclin-dependent protein kinase activity', '3.32e-08')]
5373	Chromatin remodeling complex (TACC2, TACC3, PCAF)	PCAF (Q92831), TACC2 (O95359), TACC3 (Q9Y6A5)	3	O76216 (O76216), Q9VTZ1 (Q9VTZ1), nu301 (Q9W0T1)	3	1	1.0 [('dendrite morphogenesis', '1.56e-05')]	0.67 [('H4/H2A histone acetyltransferase complex', '9.81e-06'), ('polytene chromosome', '4.11e-04')]	0.67 [('histone acetyltransferase activity', '2.35e-05')]
1338	FOXO3-PCAF complex, oxidative stress stimulated	FOXO3 (O43524), PCAF (Q92831)	2	O76216 (O76216), Q9VTZ1 (Q9VTZ1), nu301 (Q9W0T1)	3	1	1.0 [('dendrite morphogenesis', '1.56e-05')]	0.67 [('H4/H2A histone acetyltransferase complex', '9.81e-06'), ('polytene chromosome', '4.11e-04')]	0.67 [('histone acetyltransferase activity', '2.35e-05')]
2763	MBD1-Suv39h1-HP1 complex	CBX5 (P45973), MBD1 (Q9UIS9), SUV91 (O43463)	3	HP1 (P05205), q95ru8 (Q95RU8), q95se0 (Q95SE0), q9vhg0 (Q9VHG0), q9vr09 (Q9VR09), q9w396 (Q9W396), suv39 (P45975)	7	6	0.71 [('CHROMATIN ASSEMBLY OR DISASSEMBLY', '3.28e-12')]	0.71 [('nucleus', '1.55e-03')]	0.86 [('CHROMATIN BINDING', '1.73e-13')]
2812	RPAP1-RPB2-RPB3 complex	RPAP1 (Q9BWH6), RPB2 (P30876), RPB3 (P19387)	3	Q9VMX3 (Q9VMX3), RPC2 (P25167), o97183 (O97183), rpb2 (P08266)	4	2	0.75 [('transcription', '1.40e-03')]	0.5 []	1.0 [('DNA BINDING', '1.41e-05'), ('DNA-DIRECTED RNA POLYMERASE ACTIVITY', '1.77e-10')]
722	MRG15-PAM14-RB complex	MO4L1 (Q9UBU8), MOFA1 (Q9Y605), RB (P06400)	3	Q9NIS1 (Q9NIS1), Q9VF04 (Q9VF04), RBF (Q24472), eaf3 (Q9Y0I1)	4	1	0.75 [('negative regulation of transcription from RNA polymerase II promoter', '4.08e-06')]	0.75 [('Myb complex', '5.10e-08'), ('RB-E2F COMPLEX', '3.09e-09')]	0.75 [('promoter binding', '3.09e-09')]
2642	SMAD1-P300 complex	EP300 (Q09472), SMAD1 (Q15797)	2	MAD (P42003), O96660 (O96660), Q9TZQ2 (Q9TZQ2), o01368 (O01368)	4	1	0.75 [('regulation of transcription, DNA-dependent', '6.05e-04'), ('transcription', '2.10e-03'), ('transforming growth factor beta receptor signaling pathway', '3.15e-07')]	0.75 [('transcription factor complex', '5.28e-07')]	0.75 [('TRANSCRIPTION FACTOR ACTIVITY', '7.50e-04')]
2958	SMAD1-CBP complex	CBP (Q92793), SMAD1 (Q15797)	2	MAD (P42003), O96660 (O96660), Q9TZQ2 (Q9TZQ2), o01368 (O01368)	4	1	0.75 [('regulation of transcription, DNA-dependent', '6.05e-04'), ('transcription', '2.10e-03'), ('transforming growth factor beta receptor signaling pathway', '3.15e-07')]	0.75 [('transcription factor complex', '5.28e-07')]	0.75 [('TRANSCRIPTION FACTOR ACTIVITY', '7.50e-04')]
116	Polycomb repressive complex 1 (PRC1, hPRC-H)	BMI1 (P35226), CBX2 (Q14781), CBX4 (O00257), CBX8 (Q9HC52), HSP71 (P08107), PHC1 (P78364), PHC2 (Q8IXK0), PHC3 (Q8NDX5), RING1 (Q06587), RING2 (Q99496), SCMH1 (Q96GD3), SMCA5 (O60264), TYY1 (P25490)	13	PC (P26017), PHP (P39769), PSC (P35820), Q9NF31 (Q9NF31), Q9W523 (Q9W523), RING1 (Q9VB08), SCM (Q9VHA0), q9txc7 (Q9TXC7), q9vv77 (Q9VV77)	9	2	0.56 [('syncytial blastoderm mitotic cell cycle', '1.47e-12')]	0.78 [('PRC1 complex', '6.60e-16')]	0.89 [('ZINC ION BINDING', '3.37e-07')]
362	DNA ligase III-XRCC1-PNK-DNA-pol III multiprotein complex	DNLI3 (P49916), DPOLB (P06746), PNKP (Q96T60), XRCC1 (P18887)	4	q8mzc0 (Q8MZC0), q9vg84 (Q9VG84), q9vya5 (Q9VYA5), q9w1h4 (Q9W1H4), q9y095 (Q9Y095)	5	5	0.8 [('DNA recombination', '7.19e-11'), ('DNA replication', '4.32e-09')]	0.6 [('intracellular', '3.66e-03')]	0.8 [('ATP binding', '7.91e-04'), ('DNA ligase (ATP) activity', '3.42e-13')]
1086	DNA repair complex NEIL1-PNK-Pol(beta)-LigIII(alpha)-XRCC1	DNLI3 (P49916), DPOLB (P06746), NEIL1 (Q96FI4), PDXK (O00764), XRCC1 (P18887)	5	q8mzc0 (Q8MZC0), q9vg84 (Q9VG84), q9vya5 (Q9VYA5), q9w1h4 (Q9W1H4), q9y095 (Q9Y095)	5	5	0.8 [('DNA recombination', '7.19e-11'), ('DNA replication', '4.32e-09')]	0.6 [('intracellular', '3.66e-03')]	0.8 [('ATP binding', '7.91e-04'), ('DNA ligase (ATP) activity', '3.42e-13')]
5101	CyclinD3-CDK4-CDK6-p21 complex	CCND3 (P30281), CDK4 (P11802), CDK6 (Q00534), CDN1A (P38936)	4	q24158 (Q24158), q7k306 (Q7K306), q94877 (Q94877), q9gtq8 (Q9GTQ8), q9vxm1 (Q9VXM1)	5	5	1.0 [('JAK-STAT cascade', '3.12e-14'), ('cell cycle', '6.63e-12'), ('cell growth', '8.50e-15'), ('cell proliferation', '3.38e-10'), ('mitochondrion organization', '1.76e-15')]	0.6 []	0.6 [('cyclin-dependent protein kinase regulator activity', '3.39e-07')]
5762	CRMP-MICAL-PlexinA1 complex, induced by SEMA3A	DPYL1 (Q14194), MICA1 (Q8TDZ2), PLXA1 (Q9UIW2)	3	o96681 (O96681), plxb (Q9V4A7), q86ba1 (Q86BA1), q8stg6 (Q8STG6), q9v491 (Q9V491)	5	5	0.8 [('motor axon guidance', '1.70e-09'), ('signal transduction', '5.46e-07')]	0.8 [('intracellular', '6.26e-05')]	0.6 [('SEMAPHORIN RECEPTOR ACTIVITY', '9.66e-10')]
5531	Tumor necrosis factor receptor 1 signaling complex	BIRC2 (Q13490), TNR1A (P19438), TRADD (Q15628), TRAF2 (Q12933)	4	IAP2 (Q24307), iap1 (Q24306), q9uac5 (Q9UAC5), q9w3i9 (Q9W3I9), q9xyr0 (Q9XYR0)	5	4	0.6 [('Toll signaling pathway', '2.81e-06'), ('dorsal closure', '5.67e-05')]	0.6 [('intracellular', '3.05e-03')]	1.0 [('zinc ion binding', '6.16e-05')]
5529	TRAF2-cIAP1/BIRC2 complex	BIRC2 (Q13490), TRAF2 (Q12933)	2	IAP2 (Q24307), iap1 (Q24306), q9uac5 (Q9UAC5), q9w3i9 (Q9W3I9), q9xyr0 (Q9XYR0)	5	4	0.6 [('Toll signaling pathway', '2.81e-06'), ('dorsal closure', '5.67e-05')]	0.6 [('intracellular', '3.05e-03')]	1.0 [('zinc ion binding', '6.16e-05')]
2256	RIAM-Rap1-GTP complex	AB1IP (Q7Z5R6), RAP1A (P62834)	2	RAS3 (P08645), o96692 (O96692), q962i2 (Q962I2), q9vh66 (Q9VH66), q9vwb7 (Q9VWB7)	5	4	0.8 [('small GTPase mediated signal transduction', '3.92e-08')]	0.6 [('intracellular', '1.83e-03')]	0.8 [('GTP binding', '8.09e-07')]
1826	SMAD3-HEF1-APC10-CDH1 complex	APC10 (Q9UM13), CADH1 (P12830), CASL (Q14511), SMAD3 (P84022)	4	MAD (P42003), O96660 (O96660), Q9TZQ2 (Q9TZQ2), apc10 (Q9V831), q7kve5 (Q7KVE5)	5	2	0.6 [('transcription', '3.38e-03'), ('transforming growth factor beta receptor signaling pathway', '5.24e-07')]	0.6 [('transcription factor complex', '8.78e-07')]	1.0 []
2705	SMAD3-SMAD4-CTCF protein-DNA complex	CTCF (P49711), SMAD3 (P84022), SMAD4 (Q13485)	3	MAD (P42003), O61458 (O61458), O62609 (O62609), O96660 (O96660), Q9TZQ2 (Q9TZQ2), q8ta44 (Q8TA44), q9vs55 (Q9VS55)	7	2	0.71 [('TRANSCRIPTION', '1.75e-05'), ('transforming growth factor beta receptor signaling pathway', '5.46e-12')]	0.71 [('transcription factor complex', '1.37e-11')]	0.71 [('TRANSCRIPTION FACTOR ACTIVITY', '3.14e-06')]
1474	SMAD3/4-E2F4/5-p107-DP1 complex	E2F4 (Q16254), E2F5 (Q15329), RBL1 (P28749), SMAD3 (P84022), SMAD4 (Q13485), TFDP1 (Q14186)	6	MAD (P42003), O61458 (O61458), O62609 (O62609), O77051 (O77051), O96660 (O96660), Q9TZQ2 (Q9TZQ2), q9nis1 (Q9NIS1), q9vf04 (Q9VF04), rbf (Q24472), tfdp (Q24318)	10	4	0.8 [('TRANSCRIPTION', '2.57e-09')]	0.6 [('TRANSCRIPTION FACTOR COMPLEX', '2.42e-13')]	0.7 [('TRANSCRIPTION FACTOR ACTIVITY', '1.35e-08')]
5928	CNK1-SRC-RAF1 complex	CNKR1 (Q969H4), RAF1 (P04049), SRC (P12931)	3	kraf1 (P11346), q24170 (Q24170), src42 (Q9V9J3), src64 (P00528)	4	4	0.75 [('imaginal disc-derived wing morphogenesis', '1.32e-05')]	0.25 [('germline ring canal', '2.47e-02')]	1.0 [('ATP binding', '8.39e-05')]
5713	SH3P2/OSTF1-CBL-SRC complex	CBL (P22681), OSTF1 (Q92882), SRC (P12931)	3	o46034 (O46034), src42 (Q9V9J3), src64 (P00528)	3	3	0.67 [('JNK cascade', '2.31e-04'), ('imaginal disc-derived wing morphogenesis', '2.26e-03'), ('peptidyl-tyrosine phosphorylation', '9.16e-06'), ('salivary gland morphogenesis', '7.85e-04')]	0.33 []	1.0 []
2723	ATM-NBS1 complex	ATM (Q13315), NBN (O60934)	2	atm (Q5EAK6), atr (Q9VXG8), q9vt40 (Q9VT40)	3	3	0.67 [('phosphorylation', '5.10e-05'), ('telomere capping', '2.35e-05')]	0.67 []	0.67 [('protein serine/threonine kinase activity', '1.48e-03')]
4025	Affixin-actinin(alpha) complex	ACTN1 (P12814), PARVB (Q9HBI1)	2	actn (P18091), actn (P18091-4)	2	2	1.0 [('actin cytoskeleton reorganization', '3.66e-06'), ('flight behavior', '1.59e-05')]	0.0 []	1.0 [('ACTIN BINDING', '4.84e-04'), ('calcium ion binding', '1.92e-03')]
3711	CHL2-BMP2-TSG complex	BMP2 (P12643), CRDL2 (Q6WN34), TWSG1 (Q9GZX9)	3	deca (P07713), q9v4e6 (Q9V4E6)	2	2	0.5 [('ectodermal cell fate specification', '1.33e-02')]	0.5 []	1.0 [('growth factor activity', '2.67e-04')]
5925	BRAF-CNK1 complex, not RAS stimulated	BRAF1 (P15056), CNKR1 (Q969H4)	2	kraf1 (P11346), q24170 (Q24170)	2	2	1.0 [('imaginal disc-derived wing morphogenesis', '5.42e-04'), ('protein amino acid phosphorylation', '3.09e-03')]	0.0 []	1.0 [('protein serine/threonine kinase activity', '4.97e-04')]
261	RAD51B-RAD51C-RAD51D-XRCC2-XRCC3 complex	RA51B (O15315), RA51C (O43502), RA51D (O75771), XRCC2 (O43543), XRCC3 (O43542)	5	o77135 (O77135), q8szf1 (Q8SZF1)	2	2	1.0 [('chromosome condensation', '8.01e-05'), ('double-strand break repair', '5.23e-06'), ('germarium-derived oocyte fate determination', '1.10e-04'), ('intracellular mRNA localization', '4.08e-05'), ('karyosome formation', '4.76e-05'), ('polarity specification of anterior/posterior axis', '1.57e-06'), ('polarity specification of dorsal/ventral axis', '1.57e-06'), ('reciprocal meiotic recombinati…	0.0 []	1.0 [('DNA BINDING', '2.27e-02'), ('DNA-DEPENDENT ATPASE ACTIVITY', '5.23e-06')]
1196	RAD51C-XRCC3 complex	RA51C (O43502), XRCC3 (O43542)	2	o77135 (O77135), q8szf1 (Q8SZF1)	2	2	1.0 [('chromosome condensation', '8.01e-05'), ('double-strand break repair', '5.23e-06'), ('germarium-derived oocyte fate determination', '1.10e-04'), ('intracellular mRNA localization', '4.08e-05'), ('karyosome formation', '4.76e-05'), ('polarity specification of anterior/posterior axis', '1.57e-06'), ('polarity specification of dorsal/ventral axis', '1.57e-06'), ('reciprocal meiotic recombinati…	0.0 []	1.0 [('DNA BINDING', '2.27e-02'), ('DNA-DEPENDENT ATPASE ACTIVITY', '5.23e-06')]
1519	IL6ST-PRKCD-STAT3 complex	IL6RB (P40189), KPCD (Q05655), STAT3 (P40763)	3	kpc3 (P13678), kpc4 (P83099)	2	2	1.0 [('intracellular signaling cascade', '3.74e-04'), ('protein amino acid phosphorylation', '4.33e-03')]	0.0 []	1.0 [('diacylglycerol binding', '4.15e-05'), ('protein kinase C activity', '1.83e-06')]
2679	p53-SP1 complex	P53 (P04637), SP1 (P08047)	2	btd (Q24266), q9vcb2 (Q9VCB2)	2	2	0.5 [('anterior head segmentation', '1.18e-02'), ('cephalic furrow formation', '4.72e-03'), ('posterior head segmentation', '2.12e-02')]	0.5 []	1.0 []
1539	G protein complex (GNG2, GNB2L1, RAF1)	GBG2 (P59768), GBLP (P63244), RAF1 (P04049)	3	kraf1 (P11346), q24170 (Q24170)	2	2	1.0 [('imaginal disc-derived wing morphogenesis', '5.42e-04'), ('protein amino acid phosphorylation', '3.09e-03')]	0.0 []	1.0 [('protein serine/threonine kinase activity', '4.97e-04')]
757	Prune-GSK3beta complex	GSK3B (P49841), PRUNE (Q86TP1)	2	sgg (P18431), sgg (P18431-2)	2	2	1.0 [('Notch signaling pathway', '7.87e-04'), ('Wnt receptor signaling pathway', '1.27e-03'), ('bristle morphogenesis', '6.39e-04'), ('entrainment of circadian clock', '2.69e-05'), ('habituation', '2.88e-06'), ('heart development', '8.66e-04'), ('locomotor rhythm', '3.63e-04'), ('negative regulation of Wnt receptor signaling pathway', '2.22e-04'), ('negative regulation of smoothened signaling pat…	0.0 []	1.0 [('GLYCOGEN SYNTHASE KINASE 3 ACTIVITY', '9.59e-07')]
5832	PINK1-MIRO2-Milton complex	MIRO2 (Q8IXI1), PINK1 (Q9BXM7), TRAK1 (Q9UPV9)	3	milt (Q960V3), miro (Q8IMX7)	2	2	0.5 [('Nebenkern formation', '7.68e-03'), ('axon transport of mitochondrion', '7.68e-03'), ('cellular homeostasis', '3.84e-03'), ('establishment of mitochondrion localization', '3.84e-03'), ('mitochondrion distribution', '1.15e-02'), ('mitochondrion transport along microtubule', '1.54e-02'), ('sperm mitochondrion organization', '7.68e-03')]	0.5 [('integral to mitochondrial outer membrane', '3.84e-03')]	1.0 []
5755	SUMO1-SUA1-UBA2 complex	SAE1 (Q9UBE0), SAE2 (Q9UBT2), SUMO1 (P63165)	3	O97102 (O97102), q7kjv5 (Q7KJV5), q7kjv6 (Q7KJV6), q9vg70 (Q9VG70), q9vlj8 (Q9VLJ8), q9vsd9 (Q9VSD9), uba3 (Q9V6U8), ula1 (Q9VTE9)	8	7	0.63 [('protein modification process', '1.64e-11')]	0.5 []	0.88 []
2105	IkappaB kinase complex (IKBKB, CHUK, IKBKAP, NFKBIA, RELA, MAP3K14)	ELP1 (O95163), IKBA (P25963), IKKA (O15111), IKKB (O14920), M3K14 (Q99558), TF65 (Q04206)	6	ELP1 (Q9VGK7), cact (Q03017), dif (P98149), dors (P15330), dors (P15330-2), ikkb (Q9VEZ5), q86pe7 (Q86PE7), q9v3y8 (Q9V3Y8)	8	7	0.5 [('transcription', '7.33e-04')]	0.75 [('cytoplasm', '4.70e-06')]	0.75 []
5220	CHUK-IQGAP2-AKAP8L-RELA-TNIP2 complex	AKP8L (Q9ULX6), IKKA (O15111), IQGA2 (Q13576), TF65 (Q04206), TNIP2 (Q8NFZ5)	5	IKKB (Q9VEZ5), dif (P98149), dors (P15330), dors (P15330-2), q86pe7 (Q86PE7), q9v3y8 (Q9V3Y8)	6	5	0.5 [('protein amino acid phosphorylation', '1.16e-03'), ('transcription', '6.54e-03')]	0.67 [('cytoplasm', '8.60e-04')]	0.83 []
5606	Emerin-actin-NMI-(alphaII)spectrin complex	ACTB (P60709), EMD (P50402), NMI (Q13287), SPTA2 (Q13813)	4	ACT4 (P02574), ACT6 (P83967), act1 (P10987), act2 (P02572), act5 (P10981), actz (P45889), arp2 (P45888), q23980 (Q23980), q8sxn3 (Q8SXN3), q9vzq3 (Q9VZQ3), sptca (P13395)	11	9	0.45 [('cytokinesis', '7.49e-09')]	0.82 [('cytoskeleton', '6.60e-16')]	0.73 [('ATP binding', '3.08e-07')]
2897	RBPJ-NotchIC-Mastermind complex	MAML1 (Q92585), NOTC1 (P46531), SUH (Q06330)	3	SUH (P28159), crb (P10040), notch (P07207), q9ngv4 (Q9NGV4), serr (P18168)	5	4	0.6 [('NOTCH SIGNALING PATHWAY', '8.17e-06'), ('lateral inhibition', '4.32e-08')]	0.6 [('integral to membrane', '7.92e-03')]	0.8 [('calcium ion binding', '4.42e-06')]
2055	CASP8-CHUK-IKBKB-MALT1-BCL10 complex	BCL10 (O95999), CASP8 (Q14790), IKKA (O15111), IKKB (O14920), MALT1 (Q9UDY8)	5	ICENC (Q9XYF4), ikkb (Q9VEZ5), q86pe7 (Q86PE7), q9v3y8 (Q9V3Y8)	4	3	0.75 [('protein amino acid phosphorylation', '1.80e-04')]	0.5 []	0.75 [('ATP binding', '4.38e-03')]
3231	Eps15-stonin2 complex	EPS15 (P42566), STON2 (Q8WXE9)	2	STNB (Q24212), q8mmd2 (Q8MMD2), q8mmd3 (Q8MMD3), q8wq61 (Q8WQ61)	4	3	1.0 [('neurotransmitter secretion', '1.85e-08')]	0.25 [('endocytic vesicle', '2.48e-02')]	0.75 [('calcium ion binding', '2.46e-04')]
895	hMediator complex (MED23, CDK8, CCNC, MED7)	CCNC (P24863), CDK8 (P49336), MED23 (Q9ULK4), MED7 (O43513)	4	O76513 (O76513), ccnc (P25008), cdk8 (Q9VT57), o17144 (O17144)	4	3	0.5 [('cell cycle', '3.94e-04')]	0.5 []	1.0 []
2921	SHARP-CtBP complex	CTBP1 (Q13363), CTBP2 (P56545), MINT (Q96T58)	3	CTBP (O46036), q8inu6 (Q8INU6), q9vii9 (Q9VII9), q9vij0 (Q9VIJ0)	4	3	0.75 [('OXIDATION REDUCTION', '4.88e-04')]	0.25 []	1.0 [('NAD OR NADH BINDING', '2.51e-10')]
1352	ING4 complex (ING4, MYST2, C1orf149, PHF17)	CA149 (Q9HAF1), ING4 (Q9UNL4), JADE1 (Q6IE81), MYST2 (O95251)	4	Q9W1A9 (Q9W1A9), q9vjy8 (Q9VJY8), q9vm15 (Q9VM15)	3	2	0.33 []	0.67 []	1.0 [('zinc ion binding', '1.25e-02')]
648	HDAC1-associated core complex cI	HDAC1 (Q13547), LSD1 (O60341), RCOR1 (Q9UKL0)	3	HDAC1 (Q94517), q9vnc2 (Q9VNC2), rcor (Q59E36)	3	2	0.67 [('histone deacetylation', '6.54e-06')]	0.67 []	0.67 [('histone deacetylase activity', '2.35e-05'), ('transcription corepressor activity', '2.94e-05')]
871	BRAF53-BRCA2 complex	BRCA2 (P51587), HDAC1 (Q13547), HDAC2 (Q92769), HM20B (Q9P0W2), LSD1 (O60341), PF21A (Q96BD5), RCOR1 (Q9UKL0)	7	HDAC1 (Q94517), q9vnc2 (Q9VNC2), rcor (Q59E36)	3	2	0.67 [('histone deacetylation', '6.54e-06')]	0.67 []	0.67 [('histone deacetylase activity', '2.35e-05'), ('transcription corepressor activity', '2.94e-05')]
5695	TIP5-DNMT-HDAC1 complex	BAZ2A (Q9UIF9), DNM3B (Q9UBC3), DNMT1 (P26358), HDAC1 (Q13547)	4	HDAC1 (Q94517), q9bmq0 (Q9BMQ0), q9vnc2 (Q9VNC2)	3	2	0.67 [('histone deacetylation', '5.23e-06')]	0.67 []	0.67 [('histone deacetylase activity', '1.88e-05')]
3096	ITGA6-ITGB4-SHC1-GRB2 complex	GRB2 (P62993), ITA6 (P23229), ITB4 (P16144), SHC1 (P29353)	4	Q9V3C8 (Q9V3C8), drk (Q08012), q24080 (Q24080)	3	2	1.0 [('torso signaling pathway', '2.87e-07')]	0.33 []	0.67 []
1552	TNPO2-RAN-NXF1 complex	NXF1 (Q9UBU9), RAN (P62826), TNPO2 (O14787)	3	Q8MSM3 (Q8MSM3), Q9VRV8 (Q9VRV8), Q9VRV9 (Q9VRV9), nxf1 (Q9U1H9), ran (Q9VZ23), ranl (Q9VUN3)	6	3	0.5 [('protein import into nucleus, docking', '6.46e-07')]	0.83 [('cytoplasm', '1.70e-05')]	0.67 []
5557	CDC2-CCNA2 complex	CCNA2 (P20248), CDC2 (P06493)	2	CCNE (P54733), CDC2C (P23573), ccna (P14785), cdc2 (P23572)	4	2	0.5 [('JAK-STAT cascade', '1.15e-04'), ('MITOSIS', '3.79e-03'), ('asymmetric neuroblast division', '6.25e-04'), ('peripheral nervous system development', '6.51e-03'), ('regulation of exit from mitosis', '3.14e-05')]	0.75 []	0.75 []
160	Condensin II	CNDD3 (P42695), CNDG2 (Q86XI2), CNDH2 (Q6IBW4), SMC2 (O95347), SMC4 (Q9NTJ3)	5	Q9VXE9 (Q9VXE9), q9v3a7 (Q9V3A7)	2	1	0.5 []	0.5 [('cohesin complex', '1.42e-02'), ('condensin complex', '1.06e-02')]	1.0 [('ATPase activity, uncoupled', '1.26e-03')]
3618	GammaH2AFX-NDHII-Ku70-DNA complex	DHX9 (Q08211), H2AX (P16104), KU70 (P12956)	3	MLE (P24785), q9vx63 (Q9VX63)	2	1	0.5 [('dosage compensation complex assembly during dosage compensation by hyperactivation of X chromosome', '6.20e-03')]	0.5 [('X chromosome located dosage compensation complex, transcription activating', '1.24e-02')]	1.0 [('ATP-dependent helicase activity', '1.51e-04')]
5360	AGO2-FXR1-TNF(alpha)ARE-RNP complex	FXR1 (P51114), I2C2 (Q9UKV8)	2	FMR1 (Q9NFU0), ago2 (Q9VUQ5)	2	1	0.5 [('negative regulation of synaptogenesis', '7.09e-03'), ('sperm axoneme assembly', '1.42e-02')]	0.5 [('MICRO-RIBONUCLEOPROTEIN COMPLEX', '7.09e-03')]	1.0 [('RNA binding', '1.00e-02')]
1176	CRM1-RAN-PHAX-CBC complex (cap binding complex)	NCBP1 (Q09161), NCBP2 (P52298), PHAX (Q9H814), RAN (P62826), XPO1 (O14980)	5	Q9V3L6 (Q9V3L6), q9u980 (Q9U980)	2	1	1.0 [('RNA interference', '1.19e-05'), ('primary microRNA processing', '7.85e-07')]	0.0 []	1.0 []
3082	DGCR8 multiprotein complex	DDX17 (Q92841), DDX5 (P17844), DGCR8 (Q8WYQ5), DHX9 (Q08211), FUS (P35637), GRP78 (P11021), HNRH1 (P31943), HNRPR (O43390), HNRPU (Q00839), ILF3 (Q12906), NUCL (P19338)	11	MLE (P24785), q9vx63 (Q9VX63)	2	1	0.5 [('dosage compensation complex assembly during dosage compensation by hyperactivation of X chromosome', '6.20e-03')]	0.5 [('X chromosome located dosage compensation complex, transcription activating', '1.24e-02')]	1.0 [('ATP-dependent helicase activity', '1.51e-04')]
1058	SNX complex (SNX1, SNX6)	SNX1 (Q13596), SNX6 (Q9UNH7)	2	Q9VLQ9 (Q9VLQ9), q9vqq6 (Q9VQQ6)	2	1	1.0 [('CELL COMMUNICATION', '5.89e-06')]	0.0 []	1.0 [('PHOSPHOINOSITIDE BINDING', '1.02e-05')]
3129	STAT6-p100-RHA complex	DHX9 (Q08211), SND1 (Q7KZF4), STAT6 (P42226)	3	MLE (P24785), q9vx63 (Q9VX63)	2	1	0.5 [('dosage compensation complex assembly during dosage compensation by hyperactivation of X chromosome', '6.20e-03')]	0.5 [('X chromosome located dosage compensation complex, transcription activating', '1.24e-02')]	1.0 [('ATP-dependent helicase activity', '1.51e-04')]
5546	CDC2-PCNA-CCNB1-GADD45G complex	CCNB1 (P14635), CDC2 (P06493), GA45G (O95257), PCNA (P12004)	4	CCNA (P14785), CCNB (P20439), CCNB3 (Q9I7I0), CDC2 (P23572), cdc2c (P23573), pcna (P17917), q9vit0 (Q9VIT0)	7	3	0.43 [('MITOSIS', '7.12e-05')]	0.86 [('nucleus', '7.16e-05')]	0.71 []
2203	BRD4-RFC complex	BRD4 (O60885), RFC1 (P35251), RFC2 (P35250), RFC3 (P40938), RFC4 (P35249), RFC5 (P40937)	6	Q7KLW6 (Q7KLW6), Q9VKW3 (Q9VKW3), Q9VX15 (Q9VX15), RFC1 (P35600), RFC2 (P53034), q95rv6 (Q95RV6), q9u9q1 (Q9U9Q1), q9vay4 (Q9VAY4)	8	3	0.75 [('DNA replication', '1.48e-13')]	0.5 [('DNA REPLICATION FACTOR C COMPLEX', '3.20e-12')]	0.75 [('ATP binding', '1.44e-05')]
304	SRCAP-associated chromatin remodeling complex	ACL6A (O96019), ARP6 (Q9GZN1), EAF2 (Q96CJ1), H2AZ (P0C0S5), RUVB1 (Q9Y265), RUVB2 (Q9Y230), SRCAP (Q6ZRS2), VPS72 (Q15906), YETS4 (O95619), ZNHI1 (O43257)	10	DOM (Q9NDJ2), Q9VM63 (Q9VM63), RUVB1 (Q9VH07), RUVB2 (Q9V3K3), VPS72 (Q9VKM6), arp6 (P45890), q7k012 (Q7K012), q9vmv7 (Q9VMV7)	8	3	0.63 [('histone acetylation', '3.77e-12'), ('histone exchange', '2.38e-13')]	0.63 [('NUA4 HISTONE ACETYLTRANSFERASE COMPLEX', '2.38e-13')]	0.75 []
720	PU.1-SIN3A-HDAC complex	HDAC1 (Q13547), SIN3A (Q96ST3), SPI1 (P17947)	3	HDAC1 (Q94517), O17142 (O17142), q9vnc2 (Q9VNC2)	3	1	0.67 [('dendrite morphogenesis', '3.21e-03'), ('histone deacetylation', '6.54e-06'), ('muscle organ development', '7.66e-04')]	0.67 [('SIN3 COMPLEX', '6.54e-07')]	0.67 [('histone deacetylase activity', '2.35e-05')]
2204	MCM8-ORC2-CDC6 complex	CDC6 (Q99741), MCM8 (Q9UJA3), ORC2 (Q13416)	3	ORC1 (O16810), ORC2 (Q24168), q9vsm9 (Q9VSM9)	3	1	0.67 [('DNA replication initiation', '6.86e-05'), ('cell proliferation', '1.11e-03')]	0.67 [('nuclear origin of replication recognition complex', '6.54e-06')]	0.67 [('NUCLEOSIDE-TRIPHOSPHATASE ACTIVITY', '1.51e-04')]
3167	NCOR-SIN3-HDAC-HESX1 complex	HDAC1 (Q13547), HDAC2 (Q92769), HESX1 (Q9UBX0), NCOR2 (Q9Y618), SIN3A (Q96ST3), SIN3B (O75182)	6	HDAC1 (Q94517), O17142 (O17142), q9vnc2 (Q9VNC2)	3	1	0.67 [('dendrite morphogenesis', '3.21e-03'), ('histone deacetylation', '6.54e-06'), ('muscle organ development', '7.66e-04')]	0.67 [('SIN3 COMPLEX', '6.54e-07')]	0.67 [('HISTONE DEACETYLASE ACTIVITY', '2.35e-05')]
3044	SKI-NCOR1-SIN3A-HDAC1 complex	HDAC1 (Q13547), NCOR1 (O75376), SIN3A (Q96ST3), SKI (P12755)	4	HDAC1 (Q94517), O17142 (O17142), q9vnc2 (Q9VNC2)	3	1	0.67 [('dendrite morphogenesis', '3.21e-03'), ('histone deacetylation', '6.54e-06'), ('muscle organ development', '7.66e-04')]	0.67 [('SIN3 COMPLEX', '6.54e-07')]	0.67 [('histone deacetylase activity', '2.35e-05')]
1	BCL6-HDAC4 complex	BCL6 (P41182), HDAC4 (P56524)	2	Q8IR69 (Q8IR69), Q9VYF3 (Q9VYF3), krup (P07247)	3	1	0.67 [('chromatin modification', '1.57e-04')]	0.67 [('HISTONE DEACETYLASE COMPLEX', '3.14e-06')]	0.67 [('histone deacetylase activity', '1.88e-05')]
1177	Polycomb repressive complex 4 (PRC4)	EED (O75530), EZH2 (Q15910), SIRT1 (Q96EB6)	3	ESC (Q24338), EZ (P42124), q95sw6 (Q95SW6)	3	1	0.67 [('dendrite morphogenesis', '4.49e-03'), ('histone methylation', '5.03e-05'), ('muscle organ development', '1.07e-03')]	0.67 [('ESC/E(Z) COMPLEX', '1.37e-05'), ('nuclear chromatin', '2.56e-05')]	0.67 []
1163	ING1-PCNA complex	ING1 (Q9UK53), PCNA (P12004)	2	PCNA (P17917), Q9VIT0 (Q9VIT0), q9vef5 (Q9VEF5)	3	1	0.67 [('REGULATION OF DNA REPLICATION', '2.35e-06')]	0.67 [('PCNA COMPLEX', '7.85e-07')]	0.67 [('DNA POLYMERASE PROCESSIVITY FACTOR ACTIVITY', '7.85e-07')]
749	MeCP2-SIN3A-HDAC complex	HDAC1 (Q13547), HDAC2 (Q92769), MECP2 (P51608), SIN3A (Q96ST3)	4	HDAC1 (Q94517), O17142 (O17142), q9vnc2 (Q9VNC2)	3	1	0.67 [('dendrite morphogenesis', '3.21e-03'), ('histone deacetylation', '6.54e-06'), ('muscle organ development', '7.66e-04')]	0.67 [('SIN3 COMPLEX', '6.54e-07')]	0.67 [('HISTONE DEACETYLASE ACTIVITY', '2.35e-05')]
3025	TGF-beta receptor II-TGF-beta3 complex	TGFB3 (P10600), TGFR2 (P37173)	2	Q24229 (Q24229), Q24468 (Q24468), q9v4e6 (Q9V4E6)	3	1	0.67 [('Malpighian tubule morphogenesis', '5.48e-04'), ('TRANSFORMING GROWTH FACTOR BETA RECEPTOR SIGNALING PATHWAY', '3.55e-04'), ('activin receptor signaling pathway', '1.57e-05'), ('axon guidance', '1.02e-02'), ('compound eye morphogenesis', '1.13e-03'), ('dendrite morphogenesis', '1.28e-02'), ('dorsal closure', '6.64e-03'), ('dorsal/ventral pattern formation', '9.41e-05'), ('germ-line stem ce…	0.67 [('activin receptor complex', '7.85e-06')]	0.67 [('activin binding', '7.85e-06'), ('activin receptor activity', '2.62e-06'), ('specific transcriptional repressor activity', '1.21e-03'), ('transforming growth factor beta receptor activity, type II', '2.62e-06')]
49	DNMT3B complex	DNM3B (Q9UBC3), HDAC1 (Q13547), KIF4A (O95239), SIN3A (Q96ST3), SMC2 (O95347), SMC4 (Q9NTJ3), SMCA5 (O60264)	7	HDAC1 (Q94517), O17142 (O17142), q9vnc2 (Q9VNC2)	3	1	0.67 [('dendrite morphogenesis', '3.21e-03'), ('histone deacetylation', '6.54e-06'), ('muscle organ development', '7.66e-04')]	0.67 [('Sin3 complex', '6.54e-07')]	0.67 [('histone deacetylase activity', '2.35e-05')]
3054	MAD1-mSin3A-HDAC2 complex	HDAC2 (Q92769), MAD1 (Q05195), SIN3A (Q96ST3)	3	HDAC1 (Q94517), O17142 (O17142), q9vnc2 (Q9VNC2)	3	1	0.67 [('dendrite morphogenesis', '3.21e-03'), ('histone deacetylation', '6.54e-06'), ('muscle organ development', '7.66e-04')]	0.67 [('SIN3 COMPLEX', '6.54e-07')]	0.67 [('histone deacetylase activity', '2.35e-05')]
514	TFIID-beta complex	TAF1 (P21675), TAF10 (Q12962), TAF11 (Q15544), TAF12 (Q16514), TAF13 (Q15543), TAF4 (O00268), TAF5 (Q15542), TAF6 (P49848), TAF7 (Q15545), TAF9 (Q16594), TAF9B (Q9HBM6), TBP (P20226)	12	Q7KA83 (Q7KA83), TAF1 (P51123), TAF10 (Q9U5W9), TAF12 (P49905), TAF4 (P47825), TAF6 (P49847), TAF7 (Q9VHY5), TAF9 (Q27272), TAFAB (Q9XZT7), TBP (P20227), q9vip1 (Q9VIP1), q9vt91 (Q9VT91), q9xz19 (Q9XZ19), taf11 (P49906)	14	4	0.5 [('TRANSCRIPTION INITIATION FROM RNA POLYMERASE II PROMOTER', '1.53e-15')]	0.71 [('TRANSCRIPTION FACTOR TFIID COMPLEX', '6.60e-16')]	0.79 []
5609	Emerin regulatory complex	ACTB (P60709), BAF (O75531), EMD (P50402), H11 (Q02539), H31 (P68431), HDAC1 (Q13547), HDAC3 (O15379), LMO7 (Q8WWI1), RBL1 (P28749)	9	HDAC1 (Q94517), Q9NIS1 (Q9NIS1), Q9VF04 (Q9VF04), RBF (Q24472), q9vnc2 (Q9VNC2)	5	1	0.6 [('negative regulation of transcription from RNA polymerase II promoter', '7.61e-06')]	0.8 [('Myb complex', '5.65e-11')]	0.6 [('promoter binding', '5.79e-09')]
181	26S proteasome	PRS10 (P62333), PRS4 (P62191), PRS6A (P17980), PRS6B (P43686), PRS7 (P35998), PRS8 (P62195), PSA1 (P25786), PSA2 (P25787), PSA3 (P25788), PSA4 (P25789), PSA5 (P28066), PSA6 (P60900), PSA7 (O14818), PSB1 (P20618), PSB2 (P49721), PSB3 (P49720), PSB4 (P28070), PSB5 (P28074), PSB6 (P28072), PSB7 (Q99436), PSD13 (Q9UNM6), PSMD4 (P55036)	22	O17311 (O17311), PSA1 (P12881), PSA2 (P40301), PSA3 (Q9V5C6), PSA4 (P18053), PSA5 (Q95083), PSA6 (Q9XZJ4), PSA71 (P22769), PSB2 (Q9VQE5), PSB3 (Q9XYN7), PSB4 (Q9VNA5), Q7K148 (Q7K148), Q8T8V8 (Q8T8V8), Q8T915 (Q8T915), Q9VJJ0 (Q9VJJ0), Q9VK14 (Q9VK14), Q9VUJ1 (Q9VUJ1), Q9W1S5 (Q9W1S5), Q9W470 (Q9W470), prs4 (P48601), prs8 (O18413), psmd4 (P55035), q7kmp8 (Q7KMP8), q7kmq0 (Q7KMQ0), q8sz19 (Q8SZ19)…	28	9	0.39 [('proteolysis involved in cellular protein catabolic process', '6.60e-16')]	0.89 [('nucleus', '6.60e-16')]	0.68 [('THREONINE-TYPE ENDOPEPTIDASE ACTIVITY', '6.60e-16')]
2856	NuA4/Tip60 HAT complex	ACL6A (O96019), BRD8 (Q9H0E9), DMAP1 (Q9NPF5), EP400 (Q96L91), EPC1 (Q9H2F5), ING3 (Q9NXR8), MO4L1 (Q9UBU8), RUVB1 (Q9Y265), TIP60 (Q92993), TRRAP (Q9Y4A5)	10	DOM (Q9NDJ2), EAF3 (Q9Y0I1), Q8MR26 (Q8MR26), RUVB1 (Q9VH07), RUVB2 (Q9V3K3), TIP60 (Q960X4), TRA1 (Q8I8U7), mof (O02193), q7k012 (Q7K012), q9vam5 (Q9VAM5), q9vef5 (Q9VEF5), q9vws0 (Q9VWS0)	12	5	0.67 [('histone acetylation', '6.60e-16')]	0.58 [('NUA4 HISTONE ACETYLTRANSFERASE COMPLEX', '6.60e-16')]	0.67 []
5193	TNF-alpha/NF-kappa B signaling complex (CHUK, KPNA3, NFKB2, NFKBIB, REL, IKBKG, NFKB1, NFKBIE, RELB, NFKBIA, RELA, TNIP2)	IKBA (P25963), IKBB (Q15653), IKBE (O00221), IKKA (O15111), IMA3 (O00505), NEMO (Q9Y6K9), NFKB1 (P19838), NFKB2 (Q00653), REL (Q04864), RELB (Q01201), TF65 (Q04206), TNIP2 (Q8NFZ5)	12	IKKB (Q9VEZ5), NFKB1 (Q94527), cact (Q03017), dif (P98149), dors (P15330), dors (P15330-2), o76522 (O76522), q86pe7 (Q86PE7), q9v3y8 (Q9V3Y8), q9v455 (Q9V455), q9vrs0 (Q9VRS0)	11	9	0.36 [('TRANSCRIPTION', '5.17e-03'), ('Toll signaling pathway', '3.24e-07'), ('innate immune response', '2.97e-06')]	0.73 [('cytoplasm', '1.69e-07')]	0.82 []
433	BASC complex (BRCA1-associated genome surveillance complex)	ATM (Q13315), BLM (P54132), BRCA1 (P38398), MLH1 (P40692), MRE11 (P49959), MSH2 (P43246), MSH6 (P52701), NBN (O60934), RAD50 (Q92878), RFC1 (P35251), RFC2 (P35250), RFC4 (P35249)	12	Q7KLW6 (Q7KLW6), Q9VKW3 (Q9VKW3), Q9VX15 (Q9VX15), RFC1 (P35600), RFC2 (P53034), atm (Q5EAK6), atr (Q9VXG8), blm (Q9VGI8), q7yz98 (Q7YZ98), q8t0n1 (Q8T0N1), q9u5e0 (Q9U5E0), q9u9q1 (Q9U9Q1), q9vt40 (Q9VT40), q9xyz4 (Q9XYZ4), rad50 (Q9W252)	15	10	0.4 [('DNA replication', '1.95e-11')]	0.6 [('nucleus', '5.44e-05')]	0.87 [('ATP BINDING', '3.92e-13')]
2772	Ubiquitin E3 ligase (CRY1, SKP1A, CUL1, FBXL3)	CRY1 (Q16526), CUL1 (Q13616), FBXL3 (Q9UKT7), SKP1 (P63208)	4	CUL1 (Q24311), O77430 (O77430), Q7KJ69 (Q7KJ69), q9v9r2 (Q9V9R2), q9vaq0 (Q9VAQ0), q9vwc3 (Q9VWC3), q9w1q0 (Q9W1Q0)	7	4	1.0 [('UBIQUITIN-DEPENDENT PROTEIN CATABOLIC PROCESS', '9.97e-16')]	0.29 [('SCF ubiquitin ligase complex', '2.01e-04'), ('cullin-RING ubiquitin ligase complex', '3.66e-05')]	0.57 []
390	Ubiquitin E3 ligase (SKP1A, FBXW2, CUL1)	CUL1 (Q13616), FBXW2 (Q9UKT8), SKP1 (P63208)	3	CUL1 (Q24311), O77430 (O77430), Q7KJ69 (Q7KJ69), q9v9r2 (Q9V9R2), q9vaq0 (Q9VAQ0), q9vwc3 (Q9VWC3), q9w1q0 (Q9W1Q0)	7	4	1.0 [('UBIQUITIN-DEPENDENT PROTEIN CATABOLIC PROCESS', '9.97e-16')]	0.29 [('SCF ubiquitin ligase complex', '2.01e-04'), ('cullin-RING ubiquitin ligase complex', '3.66e-05')]	0.57 []
2837	Profilin 1 complex	ACTG (P63261), CLH1 (Q00610), HSP7C (P11142), PROF1 (P07737), TBB2B (Q9BVA1), TERA (P55072)	6	HSP68 (O97125), HSP70 (P82910), HSP72 (Q8INI8), act1 (P10987), act2 (P02572), act4 (P02574), act5 (P10981), act6 (P83967), actz (P45889), arp2 (P45888), hsp7c (P29844), hsp7d (P11147), q8sxn3 (Q8SXN3)	13	10	0.23 [('cytokinesis', '2.10e-04'), ('phagocytosis, engulfment', '7.98e-03')]	0.62 [('cytoskeleton', '5.56e-14')]	1.0 [('ATP binding', '5.70e-15')]
5604	Emerin complex 1	ACTB (P60709), CNN3 (Q15417), EMD (P50402), LMO7 (Q8WWI1), MYH9 (P35579), MYO1E (Q12965), SIKE (Q9BRV8), SPTA2 (Q13813)	8	ACT4 (P02574), ACT6 (P83967), act1 (P10987), act2 (P02572), act5 (P10981), actz (P45889), arp2 (P45888), cca (Q9VM65), q23980 (Q23980), q8sxn3 (Q8SXN3), q9vzq3 (Q9VZQ3), sptca (P13395)	12	10	0.42 [('cytokinesis', '1.71e-08')]	0.75 [('cytoskeleton', '8.80e-16')]	0.67 [('ATP binding', '1.16e-06')]
2628	CCNC-CDK3 complex	CCNC (P24863), CDK3 (Q00526)	2	CDC2C (P23573), ccnc (P25008), cdc2 (P23572), cdk5 (P48609), o17144 (O17144), o76513 (O76513)	6	5	0.5 [('cell cycle', '5.02e-06'), ('protein amino acid phosphorylation', '1.16e-03')]	0.33 []	1.0 []
2255	Cofilin-actin-CAP1 complex	ACTB (P60709), CAP1 (Q01518), COF1 (P23528)	3	ACT4 (P02574), ACT6 (P83967), act1 (P10987), act2 (P02572), act5 (P10981), actz (P45889), arp2 (P45888), cadf (P45594), q7kn55 (Q7KN55), q8sxn3 (Q8SXN3), q9vpx7 (Q9VPX7)	11	9	0.27 [('cytokinesis', '1.22e-04'), ('phagocytosis, engulfment', '4.74e-03')]	0.82 [('cytoskeleton', '8.80e-16')]	0.73 [('ATP binding', '4.11e-07')]
2318	ITGA6-ITGB4-Laminin10/12 complex	ITA6 (P23229), ITB4 (P16144), LAMA5 (O15230), LAMB1 (P07942), LAMC1 (P11047)	5	LAMA (Q00174), LAMC1 (P15215), lamb1 (P11046), neta (Q24567), q8ip51 (Q8IP51)	5	3	0.8 [('cell adhesion', '1.85e-07')]	0.4 [('LAMININ-1 COMPLEX', '1.74e-06'), ('basal lamina', '1.74e-06')]	0.6 []
2944	Notch1-p56lck-PI3K complex	LCK (P06239), NOTC1 (P46531), P85A (P27986)	3	O18683 (O18683), crb (P10040), notch (P07207), q9ngv4 (Q9NGV4), serr (P18168)	5	4	0.4 [('Notch signaling pathway', '3.18e-03'), ('dorsal/ventral lineage restriction, imaginal disc', '8.23e-05'), ('germ-line stem cell maintenance', '1.37e-03'), ('lateral inhibition', '1.10e-04'), ('leg joint morphogenesis', '3.92e-05'), ('lymph gland crystal cell differentiation', '2.35e-05'), ('regulation of crystal cell differentiation', '1.18e-05')]	0.6 [('integral to membrane', '1.78e-02')]	0.8 [('calcium ion binding', '9.95e-06')]
1332	Large Drosha complex	DDX1 (Q92499), DDX17 (Q92841), DDX3X (O00571), DDX5 (P17844), DGCR8 (Q8WYQ5), DHX15 (O43143), EWS (Q01844), FUS (P35637), HNRDL (O14979), HNRH1 (P31943), HNRL1 (Q9BUJ2), HNRPM (P52272), HNRPU (Q00839), ILF2 (Q12905), ILF3 (Q12906), RALY (Q9UKM9), RBP56 (Q92804), RNC (Q9NRR4), SRPK1 (Q96SB4), TADBP (Q13148)	20	Q8MZI3 (Q8MZI3), ddx17 (P19109), ddx17 (P19109-2), q9vtc1 (Q9VTC1), q9w3m7 (Q9W3M7)	5	4	0.4 [('RNA interference', '3.16e-04'), ('antimicrobial humoral response', '7.28e-04'), ('regulation of alternative nuclear mRNA splicing, via spliceosome', '2.83e-03'), ('regulation of translation', '4.17e-04')]	0.4 [('polytene chromosome puff', '3.16e-04')]	1.0 [('ATP binding', '1.62e-05'), ('ATP-dependent helicase activity', '1.36e-11')]
1119	Chromosomal passenger complex CPC (INCENP, CDCA8, BIRC5, AURKB)	AURKB (Q96GD4), BIRC5 (O15392), BOREA (Q53HL2), INCE (Q9NQS7)	4	AURKB (Q9VKN7), o97143 (O97143), q27393 (Q27393), q9vem2 (Q9VEM2), q9vgf9 (Q9VGF9)	5	4	0.6 [('protein amino acid phosphorylation', '5.88e-04')]	0.4 [('centrosome', '9.12e-04')]	0.8 [('ATP binding', '5.27e-04'), ('protein serine/threonine kinase activity', '1.85e-07')]
280	HMGB1-HMGB2-HSC70-ERP60-GAPDH complex	G3P (P04406), HMGB1 (P09429), HMGB2 (P26583), HSP7C (P11142), PDIA3 (P30101)	5	HSP68 (O97125), HSP70 (P82910), HSP72 (Q8INI8), hsp7c (P29844), hsp7d (P11147)	5	2	0.4 [('RNA interference', '2.37e-04'), ('heat shock-mediated polytene chromosome puffing', '7.85e-06'), ('response to stress', '3.13e-04'), ('response to unfolded protein', '2.62e-06')]	0.4 [('lipid particle', '1.80e-02')]	1.0 [('ATP binding', '1.22e-05')]
2129	DNAJB2-HSPA8-PSMA3 complex	DNJB2 (P25686), HSP7C (P11142), PSA3 (P25788)	3	HSP68 (O97125), HSP70 (P82910), HSP72 (Q8INI8), hsp7c (P29844), hsp7d (P11147)	5	2	0.4 [('RESPONSE TO UNFOLDED PROTEIN', '2.62e-06'), ('RNA interference', '2.37e-04'), ('heat shock-mediated polytene chromosome puffing', '7.85e-06'), ('response to stress', '3.13e-04')]	0.4 [('lipid particle', '1.80e-02')]	1.0 [('ATP binding', '1.22e-05')]
1182	CDC5L core complex	CDC5L (Q99459), GCN1L (Q92616), HSP7C (P11142), PLRG1 (O43660), PRP19 (Q9UMS4), SPF27 (O75934)	6	HSP68 (O97125), HSP70 (P82910), HSP72 (Q8INI8), hsp7c (P29844), hsp7d (P11147)	5	2	0.4 [('RNA interference', '2.37e-04'), ('heat shock-mediated polytene chromosome puffing', '7.85e-06'), ('response to stress', '3.13e-04'), ('response to unfolded protein', '2.62e-06')]	0.4 [('lipid particle', '1.80e-02')]	1.0 [('ATP binding', '1.22e-05')]
1737	SF3b complex	DDX42 (Q86XP3), PHF5A (Q7RTV0), PM14 (Q9Y3B4), SF3B1 (O75533), SF3B2 (Q13435), SF3B3 (Q15393), SF3B4 (Q15427), SF3B5 (Q9BWJ5)	8	PM14 (Q9VRV7), Q8T9L6 (Q8T9L6), Q9VPR5 (Q9VPR5), ddb1 (Q9XYZ5), q9w0m7 (Q9W0M7)	5	2	0.6 [('mitotic spindle organization', '1.02e-04')]	0.8 [('nucleus', '4.42e-03')]	0.4 []
193	PA700-20S-PA28 complex	PRS10 (P62333), PRS4 (P62191), PRS6A (P17980), PRS6B (P43686), PRS7 (P35998), PRS8 (P62195), PSA1 (P25786), PSA2 (P25787), PSA3 (P25788), PSA4 (P25789), PSA5 (P28066), PSA6 (P60900), PSA7 (O14818), PSB1 (P20618), PSB2 (P49721), PSB3 (P49720), PSB4 (P28070), PSB5 (P28074), PSB6 (P28072), PSB7 (Q99436), PSD10 (O75832), PSD11 (O00231), PSD12 (O00232), PSD13 (Q9UNM6), PSD7 (P51665), PSDE (O00487), PS…	36	O17311 (O17311), PRS4 (P48601), PSA1 (P12881), PSA2 (P40301), PSA3 (Q9V5C6), PSA4 (P18053), PSA5 (Q95083), PSA71 (P22769), PSB2 (Q9VQE5), PSB3 (Q9XYN7), PSB4 (Q9VNA5), PSD7 (P26270), PSDE (Q9V3H2), PSMD1 (Q9V3P6), PSMD3 (P25161), PSMD6 (Q9V3G7), Q7KMP8 (Q7KMP8), Q9V3Z4 (Q9V3Z4), Q9VJJ0 (Q9VJJ0), Q9VK14 (Q9VK14), Q9VW54 (Q9VW54), Q9W470 (Q9W470), csn2 (Q94899), csn4 (Q9V345), csn5 (Q9XZ58), csn6 (…	43	21	0.33 [('proteolysis', '9.97e-12')]	0.72 [('CYTOSOL', '6.60e-16')]	0.74 []
714	BRM-SIN3A complex	ACL6A (O96019), ANM5 (O14744), ARI1A (O14497), HDAC1 (Q13547), HDAC2 (Q92769), RBBP4 (Q09028), SIN3A (Q96ST3), SMCA2 (P51531), SMCE1 (Q969G3), SMRC1 (Q92922), SMRC2 (Q8TAQ2), SMRD1 (Q96GM5), SMRD2 (Q92925), SMRD3 (Q6STE5), SNF5 (Q12824)	15	BRM (P25439), O76490 (O76490), OSA (Q8IN94), Q24090 (Q24090), Q7K012 (Q7K012), Q7KPY3 (Q7KPY3), Q9BIW6 (Q9BIW6), Q9VF03 (Q9VF03), Q9VYG2 (Q9VYG2), Q9W384 (Q9W384), caf1 (Q24572), hdac1 (Q94517), mam (P21519), o17142 (O17142), q8syl1 (Q8SYL1), q9vnc2 (Q9VNC2), q9vsn7 (Q9VSN7)	17	7	0.53 [('positive regulation of transcription, DNA-dependent', '6.60e-16')]	0.59 [('brahma complex', '6.60e-16')]	0.65 []
2471	SRC-PRKCD-CDCP1 complex	CDCP1 (Q9H5V8), KPCD (Q05655), SRC (P12931)	3	kpc3 (P13678), kpc4 (P83099), src42 (Q9V9J3), src64 (P00528)	4	4	0.5 [('JNK cascade', '5.27e-04'), ('intracellular signaling cascade', '2.54e-03'), ('peptidyl-tyrosine phosphorylation', '2.09e-05'), ('salivary gland morphogenesis', '1.79e-03')]	0.25 []	1.0 [('ATP binding', '2.24e-04')]
2710	LRP-1-Alpha-2-M-annexin VI complex	A2MG (P01023), ANXA6 (P08133), LRP1 (Q07954)	3	q6awj8 (Q6AWJ8), q95sn5 (Q95SN5), q9vly7 (Q9VLY7), q9vlz0 (Q9VLZ0)	4	4	0.5 [('phagocytosis, engulfment', '7.12e-03')]	0.5 [('extracellular space', '3.40e-04')]	0.75 []
2535	SLP-76-Cbl-Grb2-Shc complex, Fc receptor gamma-R1 stimulated	CBL (P22681), GRB2 (P62993), LCP2 (Q13094), SHC1 (P29353)	4	Q9V3C8 (Q9V3C8), drk (Q08012), o46034 (O46034), q24080 (Q24080)	4	3	0.75 [('EPIDERMAL GROWTH FACTOR RECEPTOR SIGNALING PATHWAY', '1.00e-06'), ('torso signaling pathway', '1.91e-06')]	0.25 []	0.75 []
2727	SRC-3 complex	CBP (Q92793), IKKA (O15111), IKKB (O14920), NCOA2 (Q15596), NCOA3 (Q9Y6Q9), NEMO (Q9Y6K9), RO60 (P10155)	7	IKKB (Q9VEZ5), o01368 (O01368), q86pe7 (Q86PE7), q9v3y8 (Q9V3Y8)	4	3	0.75 [('protein amino acid phosphorylation', '2.40e-04')]	0.25 []	0.75 [('ATP binding', '5.84e-03')]
1856	CDCA5-PDS5A-RAD21-SMC1A-PDS5B-SMC3 complex	CDCA5 (Q96FF9), PDS5A (Q29RF7), PDS5B (Q9NTI5), RAD21 (O60216), SMC1A (Q14683), SMC3 (Q9UQE7)	6	Q9VCD8 (Q9VCD8), Q9VXE9 (Q9VXE9), o96689 (O96689), q9v3a7 (Q9V3A7)	4	2	0.5 [('chromosome organization', '2.93e-05')]	0.5 [('cohesin complex', '6.28e-06')]	0.75 [('ATP binding', '5.84e-03')]
2266	PPP3CA-PPP3CA-RCAN1 complex	PP2BA (Q08209), PP2BB (P16298), RCAN1 (P53805)	3	PP2B1 (P48456), PP2B2 (Q27889), pp2b3 (Q9VXF1), sra (Q9XZL8)	4	2	0.75 [('protein amino acid dephosphorylation', '1.14e-05')]	0.25 []	0.75 [('CALMODULIN BINDING', '1.69e-06'), ('IRON ION BINDING', '1.08e-05'), ('calcium ion binding', '2.46e-04')]
1134	ATR-HDAC2-CHD4 complex	ATR (Q13535), CHD4 (Q14839), HDAC2 (Q92769)	3	CHDM (O97159), atm (Q5EAK6), atr (Q9VXG8), chd3 (O16102), q8t9i6 (Q8T9I6), smg1 (Q70PP2), tra1 (Q8I8U7)	7	6	0.43 [('phosphorylation', '9.63e-07'), ('regulation of transcription', '1.04e-03'), ('transcription', '1.38e-02')]	0.57 []	0.71 [('ATP binding', '1.88e-04')]
105	Polycomb repressive complex 2 (PRC 2)	EED (O75530), EZH2 (Q15910), RBBP4 (Q09028), RBBP7 (Q16576), SUZ12 (Q15022)	5	CAF1 (Q24572), ESC (Q24338), EZ (P42124), SUZ12 (Q9NJG9), q8syl1 (Q8SYL1), q95sw6 (Q95SW6), q9vsn7 (Q9VSN7)	7	3	0.57 [('TRANSCRIPTION', '7.60e-04'), ('dendrite morphogenesis', '9.08e-06'), ('histone methylation', '7.89e-10'), ('muscle organ development', '5.00e-07')]	0.57 [('ESC/E(Z) COMPLEX', '3.59e-11')]	0.57 []
5194	TNF-alpha/NF-kappa B signaling complex (SEC16A, CHUK, IKBKB, NFKB2, REL, IKBKG, MAP3K14, RELA, FBXW7, USP2)	FBXW7 (Q969H0), IKKA (O15111), IKKB (O14920), M3K14 (Q99558), NEMO (Q9Y6K9), NFKB2 (Q00653), REL (Q04864), SC16A (O15027), TF65 (Q04206), UBP2 (O75604)	10	IKKB (Q9VEZ5), NFKB1 (Q94527), cact (Q03017), dif (P98149), dors (P15330), dors (P15330-2), q86pe7 (Q86PE7), q9v3y8 (Q9V3Y8), q9vdd8 (Q9VDD8), q9vr54 (Q9VR54)	10	8	0.4 [('Toll signaling pathway', '2.07e-07'), ('innate immune response', '1.90e-06'), ('transcription', '3.41e-03')]	0.6 [('cytoplasm', '5.27e-05')]	0.7 []
644	ASPP1-SAM68 complex	ASPP1 (Q96KQ4), KHDR1 (Q07666)	2	q95tj8 (Q95TJ8), q9w240 (Q9W240), q9w255 (Q9W255)	3	3	0.33 []	0.33 []	1.0 [('RNA binding', '3.38e-05')]
1255	Ubiquitin E3 ligase (SIAH1, SIP, SKP1A, TBL1X)	CYBP (Q9HB71), SIAH1 (Q8IUQ4), SKP1 (P63208), TBL1X (O60907)	4	O77430 (O77430), Q7KJ69 (Q7KJ69), ebi (Q95RJ9), q7k1y4 (Q7K1Y4), q9vwc3 (Q9VWC3), q9w1q0 (Q9W1Q0), q9w3y3 (Q9W3Y3), sina (P21461), sinal (Q8T3Y0)	9	7	0.67 [('UBIQUITIN-DEPENDENT PROTEIN CATABOLIC PROCESS', '1.13e-11')]	0.33 []	0.67 []
1458	SNF2h-HDAC12 complex	HDAC2 (Q92769), SMCA5 (O60264)	2	ISWI (Q24368), hdac1 (Q94517), q9vnc2 (Q9VNC2)	3	2	0.67 [('dendrite morphogenesis', '1.03e-02'), ('histone deacetylation', '2.09e-05'), ('muscle organ development', '2.45e-03')]	0.33 [('NuRD complex', '2.12e-02'), ('Sin3 complex', '1.42e-02')]	0.67 [('histone deacetylase activity', '7.53e-05')]
2171	Ubiquitin E3 ligase (CHEK1, CUL4A)	CHK1 (O14757), CUL4A (Q13619)	2	Q5BI50 (Q5BI50), chk1 (O61661), q9v475 (Q9V475)	3	2	0.67 [('regulation of proteolysis', '1.24e-04'), ('ubiquitin-dependent protein catabolic process', '8.23e-04')]	0.33 [('CULLIN-RING UBIQUITIN LIGASE COMPLEX', '1.55e-02')]	0.67 [('ubiquitin protein ligase binding', '3.29e-05'), ('ubiquitin-protein ligase activity', '1.03e-03')]
5184	SWI/SNF chromatin-remodeling complex	HDAC1 (Q13547), MECP2 (P51608), SIN3A (Q96ST3), SMCA2 (P51531), SMCE1 (Q969G3)	5	BRM (P25439), Q9BIW6 (Q9BIW6), Q9W384 (Q9W384), hdac1 (Q94517), o17142 (O17142), q9vnc2 (Q9VNC2)	6	3	0.5 [('dendrite morphogenesis', '2.42e-04'), ('muscle organ development', '2.80e-05')]	0.5 [('brahma complex', '4.40e-07')]	0.67 []
5589	LINC complex, S-phase	LIN37 (Q96GY3), LIN52 (Q52LA3), LIN54 (Q6MZP7), LIN9 (Q5TKA1), MYBB (P10244), RBBP4 (Q09028), RBL1 (P28749)	7	CAF1 (Q24572), Q9NIS1 (Q9NIS1), Q9VF04 (Q9VF04), Q9W482 (Q9W482), Q9W542 (Q9W542), RBF (Q24472), q8syl1 (Q8SYL1), q9vsn7 (Q9VSN7), q9w0r0 (Q9W0R0)	9	3	0.67 [('negative regulation of transcription from RNA polymerase II promoter', '1.75e-11')]	0.67 [('Myb complex', '1.16e-15')]	0.33 [('promoter binding', '6.48e-08')]
3269	RB1-HDAC1-BRG1 complex	HDAC1 (Q13547), RB (P06400), SMCA4 (P51532)	3	HDAC1 (Q94517), Q9NIS1 (Q9NIS1), Q9VF04 (Q9VF04), RBF (Q24472), brm (P25439), q9vnc2 (Q9VNC2)	6	2	0.5 [('TRANSCRIPTION', '6.54e-03'), ('negative regulation of transcription from RNA polymerase II promoter', '2.02e-05')]	0.67 [('Myb complex', '2.26e-10')]	0.5 [('promoter binding', '1.54e-08')]
1488	DNMT1-RB1-HDAC1-E2F1 complex	DNMT1 (P26358), E2F1 (Q01094), HDAC1 (Q13547), RB (P06400)	4	E2F (Q27368), Q9NIS1 (Q9NIS1), Q9VF04 (Q9VF04), RBF (Q24472), hdac1 (Q94517), q9vnc2 (Q9VNC2)	6	2	0.5 [('TRANSCRIPTION', '8.17e-03'), ('negative regulation of transcription from RNA polymerase II promoter', '2.52e-05')]	0.67 [('Myb complex', '2.82e-10'), ('RB-E2F COMPLEX', '4.28e-12')]	0.5 [('promoter binding', '1.93e-08')]
2715	Ubiquitin E3 ligase (CSN1, CSN8, HRT1, SKP1, SKP2, CUL1, CUL2, CUL3)	CSN1 (Q13098), CSN8 (Q99627), CUL1 (Q13616), CUL2 (Q13617), CUL3 (Q13618), RBX1 (P62877), SKP1 (P63208), SKP2 (Q13309)	8	CUL1 (Q24311), O77430 (O77430), Q9V475 (Q9V475), RBX1A (Q9W5E1), RBX1B (Q9NHX0), psmd6 (Q9V3G7), q5bi50 (Q5BI50), q7kj69 (Q7KJ69), q7yz95 (Q7YZ95), q9v9r2 (Q9V9R2), q9vaq0 (Q9VAQ0), q9vjr9 (Q9VJR9), q9vwc3 (Q9VWC3), q9w1q0 (Q9W1Q0)	14	9	0.64 [('ubiquitin-dependent protein catabolic process', '6.60e-16')]	0.36 [('SCF ubiquitin ligase complex', '2.32e-11')]	0.64 []
1731	PRMT1 complex	ANM1 (Q99873)	1	CARM1 (Q9VH48), q8ine8 (Q8INE8), q8sx32 (Q8SX32), q9vfb3 (Q9VFB3), q9vfp8 (Q9VFP8), q9vfp9 (Q9VFP9), q9vgw7 (Q9VGW7), q9vqx9 (Q9VQX9)	8	7	0.38 [('PROTEIN AMINO ACID METHYLATION', '1.30e-08')]	0.5 [('cytoplasm', '2.72e-03')]	0.75 []
441	TFTC-type histone acetyl transferase complex	ESR1 (P03372), GCNL2 (Q92830), MED1 (Q15648), MED12 (Q93074), MED13 (Q9UHV7), MED14 (O60244), MED16 (Q9Y2X0), MED17 (Q9NVC6), MED23 (Q9ULK4), MED24 (O75448), TRRAP (Q9Y4A5)	11	MED12 (Q9VW47), MED13 (Q7KTX8), MED17 (Q9VEC1), med1 (Q9VP05), nu301 (Q9W0T1), o76216 (O76216), q9vtz1 (Q9VTZ1), tra1 (Q8I8U7)	8	5	0.5 [('transcription', '7.33e-04')]	0.5 []	0.63 []
938	FACT complex, UV-activated	CSK21 (P68400), CSK22 (P19784), CSK2B (P67870), SP16H (Q9Y5B9), SSRP1 (Q08945)	5	CSK2A (P08181), CSK2B (P08182), CSK2C (O96863), SSL (Q24536), hmgd (Q05783), hmgz (Q06943), q9vcz5 (Q9VCZ5), ssrp1 (Q05344)	8	4	0.5 [('protein amino acid phosphorylation', '7.27e-05')]	0.63 [('nucleus', '3.71e-03')]	0.5 []
2755	17S U2 snRNP	CH60 (P10809), CHERP (Q8IWX8), DDX46 (Q7L014), DHX15 (O43143), DNJC8 (O75937), HM20B (Q9P0W2), PHF5A (Q7RTV0), PM14 (Q9Y3B4), PUF60 (Q9UHX1), RSMB (P14678), RU2A (P09661), RU2B (P08579), RUXE (P62304), RUXF (P62306), RUXG (P62308), SF3A1 (Q15459), SF3A2 (Q15428), SF3A3 (Q12874), SF3B1 (O75533), SF3B2 (Q13435), SF3B3 (Q15393), SF3B4 (Q15427), SF3B5 (Q9BWJ5), SFRS1 (Q07955), SMD1 (P62314), SMD2 (P6…	33	RUXF (Q24297), SMD1 (Q9VU02), SMD2 (Q9VI10), SMD3 (O44437), SNRPA (P43332), ch60 (O02649), ch60b (Q9VPS5), ch60c (Q9VMN5), ddb1 (Q9XYZ5), noi (O46106), pm14 (Q9VRV7), puf68 (Q8T6B9), q24534 (Q24534), q7pl83 (Q7PL83), q8t9l6 (Q8T9L6), q95tu3 (Q95TU3), q9v3w7 (Q9V3W7), q9vch9 (Q9VCH9), q9vep9 (Q9VEP9), q9viz3 (Q9VIZ3), q9vjx7 (Q9VJX7), q9vl25 (Q9VL25), q9vpr5 (Q9VPR5), q9vqk7 (Q9VQK7), q9vtc1 (Q9VT…	37	32	0.46 [('mitotic spindle organization', '6.60e-16')]	0.41 [('nucleus', '5.06e-05')]	0.76 []
794	SNARE complex (VAMP2, SNAP25, STX1a, CPLX2)	CPLX2 (Q6PUV4), SNP25 (P60880), STX1A (Q16623), VAMP2 (P63027)	4	Q9VH76 (Q9VH76), SNP25 (P36975), STX1A (Q24547), SYB (P18489), stx4 (Q7KVY7)	5	1	0.4 [('neurotransmitter secretion', '2.85e-03'), ('vesicle-mediated transport', '7.04e-04')]	0.6 [('SYNAPTOSOME', '3.86e-09'), ('integral to membrane', '9.91e-03')]	0.6 [('SNAP receptor activity', '8.11e-08')]
2258	VILIP-1-AChR-alpha-4-AChR-beta-2 complex	ACHA4 (P43681), ACHB2 (P17787), VISL1 (P62760)	3	ach2 (P17644), ach3 (P04755), freq (P37236), ncah (P42325), o18394 (O18394), q9vw66 (Q9VW66), q9vwx8 (Q9VWX8)	7	7	0.43 [('ion transport', '4.04e-07')]	0.43 [('CELL JUNCTION', '3.25e-06'), ('POSTSYNAPTIC MEMBRANE', '1.22e-06')]	0.71 []
1318	Transcription initiation factor complex (TAF1, TAF5, TAF11, TAF12, TBP)	TAF1 (P21675), TAF11 (Q15544), TAF12 (Q16514), TAF5 (Q15542), TBP (P20226)	5	Q7KA83 (Q7KA83), TAF1 (P51123), TAF12 (P49905), TBP (P20227), q9vt91 (Q9VT91), q9xz19 (Q9XZ19), taf11 (P49906)	7	3	0.43 [('TRANSCRIPTION INITIATION FROM RNA POLYMERASE II PROMOTER', '1.83e-06'), ('regulation of transcription', '8.34e-04')]	0.57 [('TRANSCRIPTION FACTOR TFIID COMPLEX', '1.14e-09')]	0.57 []
643	CtBP core complex	CTBP1 (Q13363), CTBP2 (P56545), EHMT1 (Q9H9B1), EHMT2 (Q96KQ7), HDAC1 (Q13547), HDAC2 (Q92769), LSD1 (O60341), RCOR1 (Q9UKL0), ZEB1 (P37275)	9	HDAC1 (Q94517), ctbp (O46036), q8inu6 (Q8INU6), q9vii9 (Q9VII9), q9vij0 (Q9VIJ0), q9vnc2 (Q9VNC2), rcor (Q59E36), suv39 (P45975), zfh1 (P28166)	9	8	0.44 [('TRANSCRIPTION', '1.27e-03')]	0.56 [('nucleus', '7.48e-03')]	0.56 []
2300	Profilin 2 complex	ACTB (P60709), CYFP1 (Q7L576), DYN1 (Q05193), HSP7C (P11142), NCKP1 (Q9Y2A7), PROF2 (P35080), ROCK2 (O75116), SYN1 (P17600), SYN2 (Q92777)	9	HSP68 (O97125), HSP70 (P82910), HSP72 (Q8INI8), act1 (P10987), act2 (P02572), act4 (P02574), act5 (P10981), act6 (P83967), actz (P45889), arp2 (P45888), cyfip (Q9VF87), dyn (P27619), dyn (P27619-2), hem (P55162), hsp7c (P29844), hsp7d (P11147), q8sxn3 (Q8SXN3)	17	14	0.29 [('cytokinesis', '1.30e-07'), ('phagocytosis, engulfment', '6.41e-05')]	0.47 [('cytoskeleton', '1.02e-12')]	0.76 [('ATP BINDING', '1.03e-11')]
2578	Sam68-p120GAP complex	KHDR1 (Q07666), RASA1 (P20936)	2	q8ir23 (Q8IR23), q95tj8 (Q95TJ8), q9w240 (Q9W240), q9w255 (Q9W255)	4	4	0.25 []	0.25 []	1.0 []
3138	POSH-AKT2 complex	AKT2 (P31751), SH3R1 (Q7Z6J0)	2	akt1 (Q8INB9), q9nhp2 (Q9NHP2)	2	2	0.5 [('lipid storage', '2.04e-02')]	0.5 []	0.5 [('receptor signaling complex scaffold activity', '1.36e-02')]
5805	PGAM5-KEAP1-NRF2 complex	KEAP1 (Q14145), NF2L2 (Q16236), PGAM5 (Q96HS1)	3	cnc (P20482), q9ven5 (Q9VEN5)	2	2	0.5 [('maintenance of oocyte nucleus location involved in oocyte dorsal/ventral axis specification', '4.13e-03'), ('regulation of bicoid mRNA localization', '8.27e-03')]	0.5 []	0.5 []
930	Scrib-beta-PIX-GIT1 complex	ARHG7 (Q14155), GIT1 (Q9Y2X7), LAP4 (Q14160)	3	lap4 (Q7KRY7), q9vin1 (Q9VIN1)	2	2	0.5 [('negative regulation of epithelial cell proliferation', '1.00e-02'), ('positive regulation of heart contraction', '1.00e-02'), ('wing disc morphogenesis', '1.00e-02')]	0.5 []	0.5 []
2709	MMP-9-TIMP-1-LRP complex	LRP1 (Q07954), MMP9 (P14780), TIMP1 (P01033)	3	q6awj8 (Q6AWJ8), q95sn5 (Q95SN5)	2	2	0.5 [('protein targeting to lysosome', '8.86e-03'), ('regulation of compound eye pigmentation', '1.48e-02')]	0.5 []	0.5 [('Wnt receptor activity', '1.18e-02')]
1751	SMN complex	DDX20 (Q9UHI6), GEMI2 (O14893), GEMI4 (P57678), GEMI5 (Q8TEQ6), GEMI6 (Q8WXD5), GEMI7 (Q9H840), RSMB (P14678), SMN (Q16637), SNRPA (P09012), STRAP (Q9Y3F4)	10	Q9V3C4 (Q9V3C4), Q9VVX0 (Q9VVX0), eif3i (O02195), q7k0m0 (Q7K0M0), q9vv74 (Q9VV74), rig (Q86BY9), rsmb (Q05856), snrpa (P43332)	8	6	0.38 [('spliceosome assembly', '6.48e-08')]	0.5 [('cytoplasm', '2.72e-03')]	0.63 []
2990	mTOR-signaling complex (FRAP1/mTOR, GBL, RAPTOR)	FRAP (P42345), LST8 (Q9BVC4), RPTOR (Q8N122)	3	LST8 (Q9W328), atm (Q5EAK6), q8t9i6 (Q8T9I6), smg1 (Q70PP2)	4	3	0.5 [('phosphorylation', '1.02e-04')]	0.5 []	0.5 [('protein serine/threonine kinase activity', '2.94e-03')]
1261	SRm160/300 complex	RU17 (P08621), RU2A (P09661), SRRM1 (Q8IYB3), SRRM2 (Q9UQ35), TRA2B (P62995)	5	Q9VU43 (Q9VU43), q7yz99 (Q7YZ99), q9vc60 (Q9VC60), q9vrm6 (Q9VRM6)	4	3	0.25 []	0.25 [('exon-exon junction complex', '3.54e-03')]	1.0 []
752	SMRT core complex	HDAC3 (O15379), NCOR2 (Q9Y618), TBL1X (O60907)	3	Q7K1Y4 (Q7K1Y4), ebi (Q95RJ9), hdac1 (Q94517), q9vnc2 (Q9VNC2)	4	3	0.5 [('histone deacetylation', '1.05e-05')]	0.5 []	0.5 [('histone deacetylase activity', '3.76e-05')]
2187	Ubiquitin E3 ligase (NFKBIA, FBXW11, BTRC, CUL1, SKP1A)	CUL1 (Q13616), FBW1A (Q9Y297), FBW1B (Q9UKB1), IKBA (P25963), SKP1 (P63208)	5	CUL1 (Q24311), O44382 (O44382), O77430 (O77430), Q9VDE3 (Q9VDE3), cact (Q03017), q7kj69 (Q7KJ69), q9v9r2 (Q9V9R2), q9vaq0 (Q9VAQ0), q9vwc3 (Q9VWC3), q9w1q0 (Q9W1Q0)	10	6	0.7 [('UBIQUITIN-DEPENDENT PROTEIN CATABOLIC PROCESS', '8.84e-14')]	0.4 [('SCF ubiquitin ligase complex', '2.36e-09')]	0.4 []
1746	SMN containing complex	GEMI2 (O14893), GEMI4 (P57678), LEG1 (P09382), LEG3 (P17931), SMD1 (P62314), SMD2 (P62316), SMD3 (P62318), SMN (Q16637)	8	SMD1 (Q9VU02), SMD2 (Q9VI10), SMD3 (O44437), q7k0m0 (Q7K0M0), q9vv74 (Q9VV74), q9vvx0 (Q9VVX0)	6	3	0.5 [('spliceosome assembly', '2.32e-08')]	0.5 [('small nuclear ribonucleoprotein complex', '1.16e-08')]	0.5 []
432	N-NOS-CHIP-HSP70-1 complex	HSP71 (P08107), NOS1 (P29475), STUB1 (Q9UNE7)	3	HSP68 (O97125), HSP70 (P82910), HSP72 (Q8INI8), hsp7c (P29844), hsp7d (P11147), q9xyw6 (Q9XYW6)	6	3	0.33 [('RNA interference', '3.55e-04'), ('heat shock-mediated polytene chromosome puffing', '1.18e-05'), ('response to stress', '4.68e-04'), ('response to unfolded protein', '3.92e-06')]	0.33 []	0.83 [('ATP binding', '6.85e-05')]
1505	NCOR2 complex	HDAC1 (Q13547), HDAC2 (Q92769), HDAC3 (O15379), NCOR1 (O75376), NCOR2 (Q9Y618), SAP30 (O75446), SIN3A (Q96ST3)	7	HDAC1 (Q94517), O17142 (O17142), q9vnc2 (Q9VNC2), sap30 (Q9VXB3)	4	2	0.5 [('dendrite morphogenesis', '8.89e-03'), ('histone deacetylation', '1.83e-05'), ('muscle organ development', '2.13e-03')]	0.5 [('SIN3 COMPLEX', '1.83e-06')]	0.5 [('HISTONE DEACETYLASE ACTIVITY', '6.58e-05'), ('TRANSCRIPTION COREPRESSOR ACTIVITY', '8.22e-05')]
5718	eNOS-HSP90-AKT complex, VEGF induced	AKT1 (P31749), HS90A (P07900), NOS3 (P29474)	3	HSP83 (P02828), Q9VAY2 (Q9VAY2), akt1 (Q8INB9), nos (Q27571)	4	2	0.5 [('protein folding', '3.72e-03'), ('regulation of cell shape', '4.84e-03'), ('response to stress', '2.82e-04')]	0.25 []	0.75 [('ATP binding', '1.31e-02')]
159	Condensin I-PARP-1-XRCC1 complex	CND1 (Q15021), CND2 (Q15003), CND3 (Q9BPX3), PARP1 (P09874), SMC2 (O95347), SMC4 (Q9NTJ3), XRCC1 (P18887)	7	PARP (P35875), q9y095 (Q9Y095)	2	1	0.5 [('heat shock-mediated polytene chromosome puffing', '1.86e-02'), ('maintenance of protein location in nucleus', '1.24e-02'), ('nucleolus organization', '1.24e-02'), ('protein amino acid ADP-ribosylation', '1.86e-02'), ('rRNA transcription', '1.86e-02'), ('single strand break repair', '1.24e-02')]	0.5 [('nuclear euchromatin', '6.20e-03')]	0.5 [('NAD+ ADP-ribosyltransferase activity', '1.86e-02')]
3127	TLE-Histone H3 complex	H31 (P68431), H32 (Q71DI3), H33 (P84243), TLE1 (Q04724), TLE2 (Q04725), TLE3 (Q04726), TLE4 (Q04727)	7	H3 (P02299), grou (P16371)	2	1	0.5 []	0.5 [('RCAF complex', '1.42e-02')]	0.5 []
1231	FIB-associated protein complex	ANM1 (Q99873), ANM5 (O14744), C1QBP (Q07021), FBRL (P22087), TBA1A (Q71U36), TBB1 (Q9H4B7)	6	CARM1 (Q9VH48), fbrl (Q9W1V3), gar1 (Q7KVQ0), q8ine8 (Q8INE8), q8sx32 (Q8SX32), q9vfb3 (Q9VFB3), q9vfp8 (Q9VFP8), q9vfp9 (Q9VFP9), q9vg21 (Q9VG21), q9vgw7 (Q9VGW7), q9vqx9 (Q9VQX9)	11	10	0.27 [('protein amino acid methylation', '3.82e-08')]	0.36 [('cytoplasm', '1.10e-02')]	0.82 []
1544	PPP2CA-PPP2R1A-PPP2R3A complex	2AAA (P30153), P2R3A (Q06190), PP2AA (P67775)	3	2aaa (P36179), PP2A (P23696), pp4c (O76932), ppp6 (Q27884), q8mt47 (Q8MT47)	5	4	0.6 [('PROTEIN AMINO ACID DEPHOSPHORYLATION', '3.32e-05')]	0.2 []	0.6 [('iron ion binding', '3.13e-05'), ('manganese ion binding', '6.66e-06'), ('protein serine/threonine phosphatase activity', '1.31e-06')]
2183	Kaiso-NCOR complex	COR2A (Q92828), GPS2 (Q13227), HDAC3 (O15379), JHD3A (O75164), KAISO (Q86T24), KIF11 (P52732), NCOR1 (O75376), TBL1R (Q9BZK7), TBL1X (O60907), TRI33 (Q9UPN9)	10	Q9VPR4 (Q9VPR4), ebi (Q95RJ9), hdac1 (Q94517), q7k1y4 (Q7K1Y4), q9vnc2 (Q9VNC2)	5	4	0.4 [('Notch signaling pathway', '1.77e-03'), ('histone deacetylation', '2.18e-05')]	0.6 []	0.4 [('histone deacetylase activity', '7.84e-05')]
1214	Ubiquitin E3 ligase (DET1, DDB1, CUL4A, RBX1, COP1)	CUL4A (Q13619), DDB1 (Q16531), DET1 (Q7L5Y6), RBX1 (P62877), RFWD2 (Q8NHY2)	5	Q8T9L6 (Q8T9L6), ddb1 (Q9XYZ5), q5bi50 (Q5BI50), q9v475 (Q9V475), q9w0m7 (Q9W0M7)	5	4	0.4 [('mitotic spindle organization', '1.11e-02'), ('ubiquitin-dependent protein catabolic process', '2.33e-03')]	0.6 []	0.4 [('ubiquitin protein ligase binding', '9.40e-05'), ('ubiquitin-protein ligase activity', '2.91e-03')]
15	NCOR complex	COR2A (Q92828), GPS2 (Q13227), HDAC3 (O15379), NCOR1 (O75376), TBL1R (Q9BZK7), TBL1X (O60907)	6	Q9VPR4 (Q9VPR4), ebi (Q95RJ9), hdac1 (Q94517), q7k1y4 (Q7K1Y4), q9vnc2 (Q9VNC2)	5	4	0.4 [('Notch signaling pathway', '1.77e-03'), ('histone deacetylation', '2.18e-05')]	0.6 []	0.4 [('histone deacetylase activity', '7.84e-05')]
5232	TNF-alpha/Nf-kappa B signaling complex (RPL6, RPL30, RPS13, CHUK, DDX3X, NFKB2, NFKBIB, REL, IKBKG, NFKB1, MAP3K8, RELB, GLG1, NFKBIA, RELA, TNIP2, GTF2I)	DDX3X (O00571), GSLG1 (Q92896), GTF2I (P78347), IKBA (P25963), IKBB (Q15653), IKKA (O15111), M3K8 (P41279), NEMO (Q9Y6K9), NFKB1 (P19838), NFKB2 (Q00653), REL (Q04864), RELB (Q01201), RL30 (P62888), RL6 (Q02878), RS13 (P62277), TF65 (Q04206), TNIP2 (Q8NFZ5)	17	Q9V9W2 (Q9V9W2), Q9VJ19 (Q9VJ19), RS13 (Q03334), cact (Q03017), ddx41 (Q9V3C0), dif (P98149), dors (P15330), dors (P15330-2), ikkb (Q9VEZ5), nfkb1 (Q94527), q86pe7 (Q86PE7), q9v3y8 (Q9V3Y8), q9vp27 (Q9VP27), vasa (P09052)	14	11	0.29 [('TRANSCRIPTION', '1.41e-02'), ('Toll signaling pathway', '9.76e-07'), ('innate immune response', '8.87e-06')]	0.43 [('cytoplasm', '6.05e-04')]	0.64 []
1768	CPSF6-EWSR1-ITCH-NUDT21-POLR2A-UBAP2L complex	CPSF5 (O43809), CPSF6 (Q16630), EWS (Q01844), ITCH (Q96J02), RPB1 (P24928), UBP2L (Q14157)	6	Q9VSY2 (Q9VSY2), q9vay4 (Q9VAY4), q9vsh4 (Q9VSH4)	3	2	0.33 []	0.33 []	0.67 []
1557	NMI-POLR1B-RRN3 complex	NMI (Q13287), RPA2 (Q9H9Y6), RRN3 (Q9NYV6)	3	RPC2 (P25167), q9v9m6 (Q9V9M6), rpb2 (P08266)	3	2	0.33 []	0.33 [('DNA-directed RNA polymerase II, core complex', '1.59e-02')]	0.67 [('DNA-directed RNA polymerase activity', '2.01e-04'), ('RIBONUCLEOSIDE BINDING', '1.18e-06')]
4999	p97/VCP-VIMP-DERL1-DERL2-HRD1-SEL1L complex	DERL1 (Q9BUN8), DERL2 (Q9GZP9), SE1L1 (Q9UBV2), SELS (Q9BQE4), SYVN1 (Q86TM6), TERA (P55072)	6	TERA (Q7KN62), q8ird1 (Q8IRD1), q9veu2 (Q9VEU2)	3	2	0.33 [('endoplasmic reticulum organization', '1.15e-02')]	0.33 []	0.67 []
302	INO80 chromatin remodeling complex	ACL6A (O96019), ARP5 (Q9H9F9), ARP8 (Q9H981), IN80B (Q9C086), IN80C (Q6PI98), IN80D (Q53TQ3), IN80E (Q8NBZ0), INO80 (Q9ULG1), MCRS1 (Q96EZ8), NFRKB (Q6P4R8), RUVB1 (Q9Y265), RUVB2 (Q9Y230), TFE2 (P15923)	13	ARP5 (Q9VEC3), ARP8 (Q9VX09), RUVB1 (Q9VH07), RUVB2 (Q9V3K3), a1z6e8 (A1Z6E8), q7k012 (Q7K012), q95rl9 (Q95RL9), q9vfh4 (Q9VFH4), q9vzj3 (Q9VZJ3)	9	5	0.33 [('regulation of transcription', '1.95e-03'), ('transcription', '2.48e-02')]	0.44 [('Ino80 complex', '8.62e-11')]	0.56 []
614	NRD complex (Nucleosome remodeling and deacetylation complex)	CHD3 (Q12873), CHD4 (Q14839), HDAC1 (Q13547), HDAC2 (Q92769), LSD1 (O60341), MTA1 (Q13330), RBBP4 (Q09028)	7	CAF1 (Q24572), HDAC1 (Q94517), chd3 (O16102), chdm (O97159), q8syl1 (Q8SYL1), q9vnc2 (Q9VNC2), q9vnf6 (Q9VNF6), q9vsn7 (Q9VSN7)	8	6	0.5 [('TRANSCRIPTION', '1.96e-03')]	0.25 [('ESC/E(Z) complex', '1.46e-04'), ('Myb complex', '5.34e-04'), ('NURD COMPLEX', '2.93e-05'), ('chromatin', '4.76e-03'), ('polytene chromosome', '6.03e-03')]	0.5 []
247	RalBP1-CCNB1-AP2A-NUMB-EPN1 complex	AP2A1 (O95782), AP2A2 (O94973), CCNB1 (P14635), EPN1 (Q9Y6I3), NUMB (P49757), RBP1 (Q15311)	6	AP2A (P91926), numb (P16554), q7ku90 (Q7KU90), q9vs85 (Q9VS85)	4	3	0.75 [('neurotransmitter secretion', '1.87e-05')]	0.25 [('coated pit', '1.95e-02')]	0.25 []
1495	PID complex	CHD4 (Q14839), HDAC1 (Q13547), MBD3 (O95983), MTA2 (O94776), RBBP4 (Q09028)	5	CHDM (O97159), HDAC1 (Q94517), Q9V424 (Q9V424), caf1 (Q24572), chd3 (O16102), q8syl1 (Q8SYL1), q9vnc2 (Q9VNC2), q9vnf6 (Q9VNF6), q9vsn7 (Q9VSN7)	9	6	0.44 [('TRANSCRIPTION', '1.70e-03')]	0.33 [('NURD COMPLEX', '6.49e-09'), ('polytene chromosome', '4.54e-05')]	0.44 []
685	MeCP1 complex	CHD4 (Q14839), HDAC1 (Q13547), HDAC2 (Q92769), MBD2 (Q9UBB5), MBD3 (O95983), MTA2 (O94776), P66B (Q8WXI9), RBBP4 (Q09028), RBBP7 (Q16576)	9	CHDM (O97159), HDAC1 (Q94517), Q9V424 (Q9V424), caf1 (Q24572), chd3 (O16102), q8syl1 (Q8SYL1), q9vnc2 (Q9VNC2), q9vnf6 (Q9VNF6), q9vsn7 (Q9VSN7)	9	6	0.44 [('TRANSCRIPTION', '1.70e-03')]	0.33 [('NURD COMPLEX', '6.49e-09'), ('polytene chromosome', '4.54e-05')]	0.44 []
5233	TNF-alpha/NF-kappa B signaling complex 5	CRCM (P23508), CUL1 (Q13616), FBW1B (Q9UKB1), IF2M (P46199), IKBB (Q15653), IKKA (O15111), IKKB (O14920), IMA2 (P52292), IQGA2 (Q13576), LPPRC (P42704), NEMO (Q9Y6K9), NFKB1 (P19838), NFKB2 (Q00653), NGAP (Q9UJF2), PDCD2 (Q16342), REL (Q04864), RPA1 (O95602), RPA2 (Q9H9Y6), RPA34 (O15446), RPA49 (Q9GZS1), RPAB3 (P52434), RPAB5 (P62875), RPAC2 (Q9Y2S0), SKP1 (P63208), TF65 (Q04206)	25	CUL1 (Q24311), O44382 (O44382), O77430 (O77430), Q9VDE3 (Q9VDE3), cact (Q03017), dif (P98149), dors (P15330), dors (P15330-2), gap2 (Q8T498), ikkb (Q9VEZ5), ima (P52295), nfkb1 (Q94527), o76521 (O76521), o76522 (O76522), q7kj69 (Q7KJ69), q86pe7 (Q86PE7), q8sxm3 (Q8SXM3), q9v3y8 (Q9V3Y8), q9v455 (Q9V455), q9v9r2 (Q9V9R2), q9vaq0 (Q9VAQ0), q9vj86 (Q9VJ86), q9vrs0 (Q9VRS0), q9vwc3 (Q9VWC3), q9w1a3 (…	34	30	0.24 [('TRANSCRIPTION', '3.01e-04')]	0.35 [('cytoplasm', '1.64e-06')]	0.62 []
461	MPP4-MPP5-CRB1 complex	CRUM1 (P82279), MPP4 (Q96JB8), MPP5 (Q8N3R9)	3	crb (P10040), q6nr03 (Q6NR03), q8t5s9 (Q8T5S9), q8wrs3 (Q8WRS3), q9w3h7 (Q9W3H7)	5	5	0.2 []	0.2 []	0.8 []
3979	mTORC2 complex (mTOR/FRAP1, LST8, mAVO3/RICTOR, SIN1)	FRAP (P42345), LST8 (Q9BVC4), RICTR (Q6R327), SIN1 (Q9BPZ7)	4	LST8 (Q9W328), atm (Q5EAK6), q7yu91 (Q7YU91), q8t9i6 (Q8T9I6), smg1 (Q70PP2)	5	4	0.4 [('phosphorylation', '1.70e-04')]	0.4 []	0.4 [('protein serine/threonine kinase activity', '4.87e-03')]
4158	HSP90-FKBP38-CAM-Ca(2+) complex	CALM (P62158), FKBP8 (Q14318), HS90A (P07900), HS90B (P08238)	4	HSP83 (P02828), Q9VAY2 (Q9VAY2), calm (P62152), q8syn0 (Q8SYN0), q9vqv0 (Q9VQV0)	5	3	0.4 [('PROTEIN FOLDING', '6.16e-03'), ('mitotic spindle organization', '1.67e-02'), ('response to stress', '4.69e-04')]	0.2 []	0.6 [('calcium ion binding', '9.09e-04')]
846	RICH1/AMOT polarity complex, Flag-Rich1 precipitated	AMOT (Q4VCS5), CAPZB (P47756), CAZA1 (P52907), CAZA2 (P47755), CD2AP (Q9Y5K6), INADL (Q8NI35), MPP5 (Q8N3R9), RHG17 (Q68EM7), SH3K1 (Q96B97)	9	CAPZA (Q9W2N0), CAPZB (P48603), q7yu85 (Q7YU85), q86pf3 (Q86PF3), q9va36 (Q9VA36)	5	3	0.4 [('actin filament organization', '1.44e-03'), ('regulation of lamellipodium assembly', '4.57e-05'), ('wing disc development', '1.20e-04')]	0.4 [('F-actin capping protein complex', '2.18e-06')]	0.4 [('ACTIN BINDING', '5.92e-03')]
2639	HES1 promoter-Notch enhancer complex	CCNT1 (O60563), CDK7 (P50613), CDK8 (P49336), CDK9 (P50750), EP300 (Q09472), INP5K (Q9BT40), MAML1 (Q92585), MED1 (Q15648), NOTC1 (P46531), RPB1 (P24928), SP16H (Q9Y5B9), SPT6H (Q7KZ85), SUH (Q06330)	13	CCNT (O96433), O17432 (O17432), cdk8 (Q9VT57), crb (P10040), med1 (Q9VP05), notch (P07207), o01368 (O01368), q8sxm3 (Q8SXM3), q961d1 (Q961D1), q9ngv4 (Q9NGV4), q9vp22 (Q9VP22), rpa1 (P91875), rpb1 (P04052), serr (P18168), suh (P28159)	15	13	0.33 [('TRANSCRIPTION', '1.11e-03')]	0.33 []	0.53 []
5196	TNF-alpha/NF-kappa B signaling complex (CHUK, BTRC, NFKB2, PPP6C, REL, CUL1, IKBKE, SAPS2, SAPS1, ANKRD28, RELA, SKP1)	ANR28 (O15084), CUL1 (Q13616), FBW1A (Q9Y297), IKKA (O15111), IKKE (Q14164), NFKB2 (Q00653), PPP6 (O00743), REL (Q04864), SAPS1 (Q9UPN7), SAPS2 (O75170), SKP1 (P63208), TF65 (Q04206)	12	CUL1 (Q24311), O44382 (O44382), O77430 (O77430), Q9VDE3 (Q9VDE3), cact (Q03017), dif (P98149), dors (P15330), dors (P15330-2), ikkb (Q9VEZ5), nfkb1 (Q94527), pp2a (P23696), pp4c (O76932), ppp6 (Q27884), q7kj69 (Q7KJ69), q86pe7 (Q86PE7), q9v3y8 (Q9V3Y8), q9v9r2 (Q9V9R2), q9vaq0 (Q9VAQ0), q9vrv1 (Q9VRV1), q9vwc3 (Q9VWC3), q9w1q0 (Q9W1Q0)	21	17	0.33 [('UBIQUITIN-DEPENDENT PROTEIN CATABOLIC PROCESS', '8.14e-11')]	0.33 [('cytoplasm', '6.24e-04')]	0.52 []
5266	TNF-alpha/NF-kappa B signaling complex 6	CDC37 (Q16543), FBRL (P22087), HS90A (P07900), HS90B (P08238), IKKA (O15111), IKKB (O14920), M3K14 (Q99558), NEMO (Q9Y6K9), RL30 (P62888), RL4 (P36578), RL6 (Q02878), RL8 (P62917), RS11 (P62280), RS13 (P62277)	14	Q9V9W2 (Q9V9W2), Q9VJ19 (Q9VJ19), RL4 (P09180), RL8 (Q9V3G1), RS13 (Q03334), cdc37 (Q24276), gar1 (Q7KVQ0), hsp83 (P02828), ikkb (Q9VEZ5), q86pe7 (Q86PE7), q9v3y8 (Q9V3Y8), q9vay2 (Q9VAY2), q9vg21 (Q9VG21)	13	8	0.38 [('translation', '7.08e-06')]	0.38 [('ribosome', '2.42e-06')]	0.38 [('ATP binding', '6.36e-03'), ('STRUCTURAL CONSTITUENT OF RIBOSOME', '3.80e-06')]
924	Toposome	DDX21 (Q9NR30), DHX9 (Q08211), HNRPC (P07910), PRP8 (Q6P2Q9), SRPK1 (Q96SB4), SSRP1 (Q08945), TOP2A (P11388)	7	HMGZ (Q06943), hmgd (Q05783), mle (P24785), q9vcz5 (Q9VCZ5), q9vnv0 (Q9VNV0), q9vx63 (Q9VX63), ssrp1 (Q05344), top2 (P15348)	8	7	0.13 [('metaphase plate congression', '2.48e-02')]	0.5 [('chromosome', '5.10e-08')]	0.5 []
3184	FHL3 homodimer complex	FHL3 (Q13643)	1	q9vvb5 (Q9VVB5), q9vvb8 (Q9VVB8)	2	2	0.0 []	0.0 []	1.0 [('zinc ion binding', '1.09e-02')]
3187	FHL2-FHL3 complex	FHL2 (Q14192), FHL3 (Q13643)	2	q9vvb5 (Q9VVB5), q9vvb8 (Q9VVB8)	2	2	0.0 []	0.0 []	1.0 [('zinc ion binding', '1.09e-02')]
3182	FHL2 homodimer complex	FHL2 (Q14192)	1	q9vvb5 (Q9VVB5), q9vvb8 (Q9VVB8)	2	2	0.0 []	0.0 []	1.0 [('zinc ion binding', '1.09e-02')]
828	TRPC1-STIM1-ORAI1 complex	CRCM1 (Q96D31), CTND2 (Q9UQB3), TRPC1 (P48995)	3	q7pli0 (Q7PLI0), q9nhp1 (Q9NHP1)	2	2	0.0 []	0.0 []	1.0 [('binding', '1.15e-04')]
3188	FHL2-ACT complex	FHL2 (Q14192), FHL5 (Q5TD97)	2	q9vvb5 (Q9VVB5), q9vvb8 (Q9VVB8)	2	2	0.0 []	0.0 []	1.0 [('zinc ion binding', '1.09e-02')]
3190	FHL3-CREB complex	CREB1 (P16220), FHL3 (Q13643)	2	q9vvb5 (Q9VVB5), q9vvb8 (Q9VVB8)	2	2	0.0 []	0.0 []	1.0 [('zinc ion binding', '1.09e-02')]
1729	TLE1 corepressor complex (MASH1 promoter-corepressor complex)	ACTB (P60709), HSP74 (P34932), MYH10 (P35580), NONO (Q15233), NPM (P06748), NUCL (P19338), PARP1 (P09874), RAD50 (Q92878), TLE1 (Q04724), TOP2B (Q02880)	10	nona (Q04047), q24113 (Q24113)	2	2	0.5 [('phototaxis', '1.65e-02'), ('visual behavior', '9.45e-03')]	0.0 []	0.5 []
3189	FHL2-CREB complex	CREB1 (P16220), FHL2 (Q14192)	2	q9vvb5 (Q9VVB5), q9vvb8 (Q9VVB8)	2	2	0.0 []	0.0 []	1.0 [('zinc ion binding', '1.09e-02')]
3992	ClpXP complex	CLPP (Q16740), CLPX (O76031)	2	q9vds7 (Q9VDS7), q9vky3 (Q9VKY3)	2	2	0.5 []	0.0 []	0.5 []
696	BRMS1-SIN3-HDAC complex	BRMS1 (Q9HCU9), HDAC1 (Q13547), HDAC2 (Q92769), RBBP4 (Q09028), RBBP7 (Q16576), SAP30 (O75446), SIN3A (Q96ST3), SIN3B (O75182)	8	CAF1 (Q24572), HDAC1 (Q94517), o17142 (O17142), q8syl1 (Q8SYL1), q9vnc2 (Q9VNC2), q9vsn7 (Q9VSN7), q9vwg2 (Q9VWG2), sap30 (Q9VXB3)	8	6	0.38 [('dendrite morphogenesis', '1.16e-03'), ('muscle organ development', '1.36e-04')]	0.25 [('ESC/E(Z) complex', '1.28e-04'), ('Myb complex', '4.68e-04'), ('SIN3 COMPLEX', '8.55e-06')]	0.38 []
100	hNURF complex	BPTF (Q12830), RBBP4 (Q09028), RBBP7 (Q16576), SMCA1 (P28370)	4	CAF1 (Q24572), q8syl1 (Q8SYL1), q9vsn7 (Q9VSN7)	3	2	0.33 []	0.33 []	0.33 [('histone acetyltransferase binding', '1.02e-02'), ('histone deacetylase binding', '2.04e-02')]
649	HDAC1-associated core complex cII	CHD3 (Q12873), HDAC1 (Q13547), MBD2 (Q9UBB5), MBD3 (O95983), MTA2 (O94776), P66A (Q86YP4), P66B (Q8WXI9), RBBP4 (Q09028), RBBP7 (Q16576), RCOR1 (Q9UKL0)	10	CAF1 (Q24572), HDAC1 (Q94517), q8syl1 (Q8SYL1), q9v424 (Q9V424), q9vnc2 (Q9VNC2), q9vnf6 (Q9VNF6), q9vsn7 (Q9VSN7), rcor (Q59E36)	8	6	0.38 []	0.25 [('ESC/E(Z) complex', '1.83e-04'), ('Myb complex', '6.68e-04'), ('NURD COMPLEX', '3.66e-05'), ('polytene chromosome', '7.54e-03')]	0.25 [('histone deacetylase activity', '4.38e-04'), ('histone deacetylase binding', '1.22e-05'), ('transcription corepressor activity', '5.47e-04')]
1257	ALL-1 supercomplex	CHD3 (Q12873), CPSF2 (Q9P2I0), HDAC1 (Q13547), HDAC2 (Q92769), HRX (Q03164), LSD1 (O60341), MBD3 (O95983), MTA2 (O94776), RAN (P62826), RBBP4 (Q09028), RBBP5 (Q15291), RBBP7 (Q16576), SAP18 (O00422), SAP30 (O75446), SIN3A (Q96ST3), SMCA2 (P51531), SMCA5 (O60264), SMRC1 (Q92922), SMRC2 (Q8TAQ2), SNF5 (Q12824), SYMPK (Q92797), TAF1 (P21675), TAF12 (Q16514), TAF6 (P49848), TAF9 (Q16594), TBP (P20226…	28	Q7KA83 (Q7KA83), TAF1 (P51123), TAF12 (P49905), TAF6 (P49847), TAF9 (Q27272), TBP (P20227), brm (P25439), caf1 (Q24572), hdac1 (Q94517), iswi (Q24368), lis1 (Q7KNS3), o17142 (O17142), q24090 (Q24090), q7kpy3 (Q7KPY3), q8syl1 (Q8SYL1), q9v424 (Q9V424), q9vd52 (Q9VD52), q9vf03 (Q9VF03), q9vnc2 (Q9VNC2), q9vnf6 (Q9VNF6), q9vph8 (Q9VPH8), q9vsn7 (Q9VSN7), q9vvi0 (Q9VVI0), q9vyq9 (Q9VYQ9), q9w1h0 (Q9W…	29	23	0.24 [('TRANSCRIPTION', '9.29e-04'), ('dendrite morphogenesis', '5.92e-07')]	0.21 [('transcription factor TFIID complex', '2.39e-11')]	0.38 []
1749	SMN-PolII-RHA complex	DDX20 (Q9UHI6), DHX9 (Q08211), GEMI2 (O14893), GEMI4 (P57678), RPB1 (P24928), RSMB (P14678), RSMN (P63162), RU2B (P08579), TBP (P20226), TF2B (Q00403)	10	Q7KA83 (Q7KA83), TBP (P20227), mle (P24785), q7k0m0 (Q7K0M0), q8sxm3 (Q8SXM3), q9v3c4 (Q9V3C4), q9vvx0 (Q9VVX0), q9vx63 (Q9VX63), rpa1 (P91875), rpb1 (P04052), rsmb (Q05856), snrpa (P43332), tf2b (P29052)	13	11	0.15 [('TRANSCRIPTION INITIATION FROM RNA POLYMERASE II PROMOTER', '3.19e-03'), ('spliceosome assembly', '3.56e-04'), ('transcription from RNA polymerase II promoter', '3.19e-03')]	0.15 [('DNA-directed RNA polymerase II, core complex', '1.43e-04'), ('polytene chromosome puff', '2.14e-03'), ('transcription factor TFIID complex', '1.83e-03')]	0.46 []
2721	HCF-1 complex	ASH2L (Q9UBL3), GRP78 (P11021), HCFC1 (P51610), HDAC1 (Q13547), HDAC2 (Q92769), HS90A (P07900), HS90B (P08238), HSP74 (P34932), HSP7C (P11142), OGT1 (O15294), RBBP4 (Q09028), RBBP7 (Q16576), SAP30 (O75446), SDS3 (Q9H7L9), SET1A (O15047), SIN3A (Q96ST3), SIN3B (O75182), SP1 (P08047), WDR5 (P61964)	19	HSP68 (O97125), HSP70 (P82910), HSP72 (Q8INI8), btd (Q24266), caf1 (Q24572), hdac1 (Q94517), hsp7c (P29844), hsp7d (P11147), hsp83 (P02828), lis1 (Q7KNS3), o17142 (O17142), q8syl1 (Q8SYL1), q9v410 (Q9V410), q9vay2 (Q9VAY2), q9vcb2 (Q9VCB2), q9vd52 (Q9VD52), q9vnc2 (Q9VNC2), q9vsn7 (Q9VSN7), q9vvi0 (Q9VVI0), q9vwg2 (Q9VWG2), q9vyq9 (Q9VYQ9), q9y148 (Q9Y148), sap30 (Q9VXB3), wds (Q9V3J8)	24	21	0.17 [('dendrite morphogenesis', '2.27e-03'), ('response to stress', '1.29e-06')]	0.13 []	0.29 [('ATP binding', '7.32e-03')]
2731	Set1A complex	ASH2L (Q9UBL3), CCNY (Q8ND76), RBBP5 (Q15291), SET1A (O15047), WDR5 (P61964), WDR82 (Q6UXN9)	6	LIS1 (Q7KNS3), q9vd52 (Q9VD52), q9vph8 (Q9VPH8), q9vvi0 (Q9VVI0), q9vyq9 (Q9VYQ9), wds (Q9V3J8)	6	5	0.17 []	0.17 []	0.17 []

## Sheet: HC predictions from yeast
Prediction of fly complexes by aligning yeast complexes to the fly interactome (high-confidence predictions). #QCC/#TCC: number of query/target complex components; only significant GO terms are shown; those GO terms that also belong to the set of most abundant significant GO terms of the given query complex are highlighted in capitals; complexes are sorted by homogeneity, followed by the fraction…
Query complex ID	Query complex name	Query complex components	#QCC	Target complex components	#TCC	New	Biological process homogeneity	Cellular component homogeneity	Molecular function homogeneity
250	Isocitrate dehydrogenase	IDH1 (P28834), IDH2 (P28241)	2	idh3a (Q9VWH4), q8mt18 (Q8MT18), q9vd58 (Q9VD58)	3	3	1.0 [('OXIDATION REDUCTION', '2.51e-04'), ('TRICARBOXYLIC ACID CYCLE', '7.88e-08')]	1.0 [('mitochondrion', '4.38e-06')]	1.0 [('ISOCITRATE DEHYDROGENASE (NAD+) ACTIVITY', '1.16e-10'), ('MAGNESIUM ION BINDING', '2.72e-06'), ('NAD OR NADH BINDING', '1.78e-07')]
260.30.90	other coat complexes	SEC7 (P11075)	1	Q9V9Q6 (Q9V9Q6), q95u36 (Q95U36), q9vp80 (Q9VP80)	3	2	1.0 [('REGULATION OF ARF PROTEIN SIGNAL TRANSDUCTION', '5.80e-11')]	1.0 [('intracellular', '1.94e-04')]	1.0 [('ARF GUANYL-NUCLEOTIDE EXCHANGE FACTOR ACTIVITY', '5.80e-11')]
260.30.20	COPII	EMP24 (P32803), ERP1 (Q05359), ERP2 (P39704), ERV25 (P54837), ERV46 (P39727), SAR1 (P20606), SEC13 (Q04491), SEC16 (P48415), SEC23 (P15303), SEC24 (P40482), SEC31 (P38968)	11	Q9W4K0 (Q9W4K0), q9i7k5 (Q9I7K5)	2	1	1.0 [('transport', '4.78e-04')]	1.0 [('integral to membrane', '1.09e-02')]	1.0 []
120.10	Casein kinase I	HRR25 (P29295), KC11 (P23291), KC12 (P23292), KC13 (P39962)	4	DCO (O76324), KC1A (P54367), q9vjc2 (Q9VJC2)	3	1	1.0 [('PROTEIN AMINO ACID PHOSPHORYLATION', '6.11e-05')]	1.0 [('cytoplasm', '1.01e-03')]	1.0 [('ATP BINDING', '1.54e-03'), ('PROTEIN SERINE/THREONINE KINASE ACTIVITY', '3.87e-06')]
140.10.20	Septin filaments	CDC10 (P25342), CDC11 (P32458), CDC12 (P32468), CDC3 (P32457), SHS1 (Q07657), SPR28 (Q04921), SPR3 (P41901)	7	SEPT1 (P42207), SEPT2 (P54359), pnut (P40797)	3	1	1.0 [('cellularization', '1.51e-07')]	1.0 [('germline ring canal', '2.11e-08')]	1.0 [('GTP BINDING', '1.09e-05')]
500.10.100	eIF5A	IF5A1 (P19211), IF5A2 (P23301)	2	IF5A (Q9GU68)	1	0	1.0 [('PEPTIDYL-LYSINE MODIFICATION TO HYPUSINE', '1.77e-03'), ('POSITIVE REGULATION OF TRANSLATIONAL ELONGATION', '1.77e-03'), ('POSITIVE REGULATION OF TRANSLATIONAL TERMINATION', '1.77e-03'), ('TRANSLATIONAL FRAMESHIFTING', '1.77e-03')]	1.0 []	1.0 [('RIBOSOME BINDING', '8.86e-03'), ('TRANSLATION ELONGATION FACTOR ACTIVITY', '1.77e-02')]
177	Gim complexes	PFD2 (P40005), PFD3 (P48363), PFD4 (P53900), PFD5 (Q04493), PFD6 (P52553)	5	PFD2 (Q9VTE5), PFD3 (Q9VGP6), PFD4 (Q9VRL3), PFD5 (Q9VCZ8), PFD6 (Q9VW56)	5	0	1.0 [('PROTEIN FOLDING', '1.06e-10')]	1.0 [('PREFOLDIN COMPLEX', '6.37e-15')]	1.0 [('UNFOLDED PROTEIN BINDING', '1.10e-11')]
80	Arginine-specific carbamoylphosphate synthase	CARA (P07258), CARB (P03965)	2	PYR1 (P05990)	1	0	1.0 [("'de novo' pyrimidine base biosynthetic process", '4.87e-03'), ('glutamine metabolic process', '8.12e-03'), ('pyrimidine nucleotide biosynthetic process', '3.25e-03')]	1.0 []	1.0 [('CARBAMOYL-PHOSPHATE SYNTHASE (GLUTAMINE-HYDROLYZING) ACTIVITY', '1.62e-03'), ('amino acid binding', '3.25e-03'), ('aspartate carbamoyltransferase activity', '1.62e-03'), ('dihydroorotase activity', '1.62e-03')]
260.50.10	t-SNAREs	PEP12 (P32854), SEC20 (P28791), SED5 (Q01590), SSO1 (P32867), SSO2 (P39926), TLG1 (Q03322), TLG2 (Q08144), UFE1 (P41834)	8	STX1A (Q24547)	1	0	1.0 [('haltere development', '1.59e-02'), ('regulation of pole plasm oskar mRNA localization', '2.39e-02'), ('synaptic vesicle fusion to presynaptic membrane', '2.66e-03')]	1.0 []	1.0 [('SNAP RECEPTOR ACTIVITY', '1.20e-02')]
320	Nucleosomal protein complex	H2A1 (P04911), H2A2 (P04912), H2B1 (P02293), H2B2 (P02294), H3 (P61830), H4 (P02309)	6	H2A (P84051), H2AV (P08985), H2B (P02283), H3 (P02299), H33 (P84249), H4 (P84040)	6	0	1.0 [('NUCLEOSOME ASSEMBLY', '1.67e-15')]	1.0 [('nucleosome', '6.60e-16')]	1.0 [('DNA BINDING', '1.95e-08')]
140.30.10	Tubulins	TBA1 (P09733), TBA3 (P09734), TBB (P02557), TBG (P53378)	4	TBA1 (P06603), TBA2 (P06604), TBA3 (P06605), TBA4 (P06606), TBB1 (Q24560), TBB2 (P61857), TBB3 (P08841), TBG1 (P23257), TBG2 (P42271)	9	0	1.0 [('PROTEIN POLYMERIZATION', '8.80e-16')]	1.0 [('microtubule', '8.80e-16')]	1.0 [('GTP BINDING', '8.80e-16'), ('GTPASE ACTIVITY', '8.80e-16')]
500.10.70	eIF4E	IF4E (P07260)	1	IF4E (P48598), q8t3k5 (Q8T3K5), q9vsb6 (Q9VSB6), q9vsg1 (Q9VSG1), q9w5b3 (Q9W5B3)	5	4	1.0 [('translational initiation', '3.92e-13')]	0.8 [('cytoplasm', '3.02e-04')]	1.0 [('translation initiation factor activity', '4.81e-12')]
120.20	Casein kinase II	CSK21 (P15790), CSK22 (P19454), CSK2B (P43639), CSK2C (P38930)	4	CSK2A (P08181), CSK2B (P08182), CSK2C (O96863), SSL (Q24536)	4	0	1.0 [('PROTEIN AMINO ACID PHOSPHORYLATION', '1.12e-06')]	1.0 [('PROTEIN KINASE CK2 COMPLEX', '3.42e-14')]	0.75 [('protein kinase regulator activity', '9.27e-10')]
410.40.30	Replication factor C complex	RFC1 (P38630), RFC2 (P40348), RFC3 (P38629), RFC4 (P40339), RFC5 (P38251)	5	Q7KLW6 (Q7KLW6), Q9VKW3 (Q9VKW3), Q9VX15 (Q9VX15), RFC1 (P35600), RFC2 (P53034), q9u9q1 (Q9U9Q1)	6	1	1.0 [('DNA replication', '5.30e-15')]	0.67 [('DNA REPLICATION FACTOR C COMPLEX', '6.85e-13'), ('NUCLEUS', '1.19e-02')]	1.0 [('ATP BINDING', '5.86e-07')]
360.10.10	20S proteasome	PSA1 (P40302), PSA2 (P23639), PSA3 (P21242), PSA4 (P23638), PSA5 (P32379), PSA6 (P21243), PSA7 (P40303), PSB1 (P23724), PSB2 (P22141), PSB3 (P25451), PSB4 (P30657), PSB5 (P30656), PSB6 (P38624), PSB7 (P25043), UMP1 (P38293)	15	O17311 (O17311), PSA1 (P12881), PSA2 (P40301), PSA3 (Q9V5C6), PSA4 (P18053), PSA5 (Q95083), PSA6 (Q9XZJ4), PSA71 (P22769), PSB2 (Q9VQE5), PSB3 (Q9XYN7), PSB4 (Q9VNA5), Q7K148 (Q7K148), Q8T8V8 (Q8T8V8), Q8T915 (Q8T915), Q9VJJ0 (Q9VJJ0), Q9VK14 (Q9VK14), Q9VUJ1 (Q9VUJ1), Q9W1S5 (Q9W1S5), Q9W470 (Q9W470)	19	0	0.58 [('proteolysis involved in cellular protein catabolic process', '8.80e-16')]	1.0 [('cytosol', '8.80e-16'), ('proteasome core complex', '8.80e-16')]	1.0 [('THREONINE-TYPE ENDOPEPTIDASE ACTIVITY', '8.80e-16')]
420.20	Succinate dehydrogenase complex (complex II)	DHSA (Q00711), DHSB (P21801), DHSD (P37298), SDH3 (P33421)	4	DHSA (Q94523), dhsb (P21914), q9vgs3 (Q9VGS3), q9vwn3 (Q9VWN3)	4	3	1.0 [('TRICARBOXYLIC ACID CYCLE', '8.15e-11')]	0.5 [('mitochondrial inner membrane', '3.87e-04')]	1.0 [('electron carrier activity', '5.99e-08')]
350.10.10	m-AAA protease complex	AFG3 (P39925), RCA1 (P40341)	2	PRS4 (P48601), PRS8 (O18413), Q7KMQ0 (Q7KMQ0), q8t4g5 (Q8T4G5), q9va54 (Q9VA54), q9w1y0 (Q9W1Y0)	6	3	0.83 [('PROTEOLYSIS', '2.61e-07')]	0.67 [('nucleus', '8.95e-03')]	1.0 [('ATP binding', '4.39e-07')]
430	Ribonucleoside-diphosphate reductase	RIR1 (P21524), RIR2 (P09938), RIR3 (P21672), RIR4 (P49723)	4	RIR1 (P48591), rir2 (P48592)	2	1	1.0 [('DNA REPLICATION', '9.16e-05'), ('OXIDATION REDUCTION', '8.46e-03'), ('activation of caspase activity', '8.55e-06')]	0.5 [('RIBONUCLEOSIDE-DIPHOSPHATE REDUCTASE COMPLEX', '2.07e-03')]	1.0 [('RIBONUCLEOSIDE-DIPHOSPHATE REDUCTASE ACTIVITY', '3.05e-07')]
510.70.10	TBP	TBP (P13393)	1	Q7KA83 (Q7KA83), TBP (P20227)	2	0	1.0 [('transcription initiation from RNA polymerase II promoter', '4.15e-05')]	1.0 [('transcription factor TFIID complex', '2.38e-05')]	0.5 [('promoter binding', '1.03e-02'), ('specific RNA polymerase II transcription factor activity', '1.65e-02')]
140.30.30.10	Kinesin-related motorproteins	CIK1 (Q01649), CIN8 (P27895), COG7 (P53195), KAR3 (P17119), KIP1 (P28742), KIP2 (P28743), KIP3 (P53086), LIN1 (P38852)	8	KINH (P17210), KL61 (P46863), KLP68 (P46867), Q9V4A1 (Q9V4A1), Q9VKW4 (Q9VKW4), Q9VRK9 (Q9VRK9), Q9XZ29 (Q9XZ29)	7	0	0.43 [('microtubule-based movement', '8.14e-06')]	1.0 [('microtubule', '8.96e-15')]	1.0 [('ATP BINDING', '3.17e-08')]
140.20.10	Actins	ACT (P60010)	1	ACT4 (P02574), ACT6 (P83967), act1 (P10987), act2 (P02572), act5 (P10981), actz (P45889), arp2 (P45888), q8sxn3 (Q8SXN3)	8	6	0.38 [('cytokinesis', '4.19e-05'), ('phagocytosis, engulfment', '1.68e-03')]	1.0 [('cytoskeleton', '8.80e-16')]	1.0 [('ATP binding', '3.04e-09')]
130	Chaperonine containing T-complex TRiC (TCP RING Complex)	TCPA (P12612), TCPB (P39076), TCPD (P39078), TCPE (P40413), TCPG (P39077), TCPH (P42943), TCPQ (P47079), TCPZ (P39079)	8	Q9VHL2 (Q9VHL2), Q9VK69 (Q9VK69), TCPA (P12613), ch60 (O02649), ch60c (Q9VMN5), q9vjx7 (Q9VJX7), q9vxq5 (Q9VXQ5), q9w392 (Q9W392), tcpg (P48605)	9	6	0.89 [('PROTEIN FOLDING', '6.60e-16')]	0.44 [('lipid particle', '3.31e-05')]	1.0 [('ATP BINDING', '1.64e-10')]
510.180.50.10	MSH2/MSH3 complex	MSH2 (P25847), MSH3 (P25336), PMS1 (P14242)	3	MSH2 (P43248), MSH2 (P43248-1), msh6 (Q9VUM0)	3	1	0.67 [('maintenance of DNA repeat elements', '9.16e-07'), ('mismatch repair', '1.92e-05'), ('postreplication repair', '9.16e-07')]	0.67 [('MUTSBETA COMPLEX', '9.16e-07'), ('MutSalpha complex', '9.16e-07')]	1.0 [('ATP BINDING', '2.70e-03'), ('mismatched DNA binding', '5.41e-10')]
240.10	HDA complex	HDA1 (P53973)	1	Q8IR69 (Q8IR69), Q9VYF3 (Q9VYF3), q86nk9 (Q86NK9)	3	1	0.67 [('chromatin modification', '1.17e-04')]	0.67 [('HISTONE DEACETYLASE COMPLEX', '2.35e-06')]	1.0 [('histone deacetylase activity', '4.87e-09')]
410.35	Replication complex	CDC45 (Q08032), CDC47 (P38132), CDC54 (P30665), DPB11 (P47027), DPB2 (P24482), DPB3 (P27344), DPOD (P15436), DPOD2 (P46957), DPOD3 (P47110), DPOE (P21951), MCM2 (P29469), MCM3 (P24279), MCM5 (P29496), MCM6 (P53091), ORC1 (P54784), ORC2 (P32833), ORC3 (P54790), ORC4 (P54791), ORC5 (P50874), ORC6 (P38826)	20	MCM2 (P49735), MCM6 (Q9V461), Q9VGW6 (Q9VGW6), Q9XYU1 (Q9XYU1), mcm4 (Q26454), o96989 (O96989), orc1 (O16810), orc2 (Q24168), p91674 (P91674), p91675 (P91675), p91676 (P91676), q9vcn1 (Q9VCN1), q9vrq7 (Q9VRQ7), q9vsm9 (Q9VSM9), q9w102 (Q9W102)	15	11	0.8 [('DNA REPLICATION INITIATION', '1.10e-15')]	0.73 [('nucleus', '4.78e-07')]	0.73 [('ATP binding', '1.46e-09'), ('DNA binding', '5.21e-12')]
510.40.10	RNA polymerase II	CDC73 (Q06697), RPAB1 (P20434), RPAB2 (P20435), RPAB3 (P20436), RPAB4 (P40422), RPAB5 (P22139), RPB1 (P04050), RPB11 (P38902), RPB2 (P08518), RPB3 (P16370), RPB4 (P20433), RPB7 (P34087), RPB9 (P27999)	13	Q8SXM3 (Q8SXM3), RPB1 (P04052), RPB2 (P08266), o97183 (O97183), q9vmx3 (Q9VMX3), rpa1 (P91875), rpab2 (Q24320), rpab5 (Q9VC49), rpb11 (Q9VJE4), rpb9 (P36958), rpc2 (P25167)	11	8	0.64 [('transcription', '3.96e-07')]	0.55 [('nucleus', '4.02e-03')]	1.0 [('DNA binding', '3.57e-15'), ('DNA-DIRECTED RNA POLYMERASE ACTIVITY', '8.80e-16')]
470.20	STE5-MAPK complex	FUS3 (P16892), KSS1 (P14681), STE11 (P23561), STE5 (P32917), STE7 (P06784)	5	MK14A (O62618), MK14B (O61443), dsor1 (Q24324), erka (P40417), hep (Q23977), o61444 (O61444), o62602 (O62602), q23993 (Q23993), q8t030 (Q8T030), q95yh6 (Q95YH6), q9vds9 (Q9VDS9), q9ve37 (Q9VE37)	12	10	0.83 [('protein amino acid phosphorylation', '1.36e-14')]	0.25 []	1.0 [('ATP BINDING', '6.00e-14')]
510.120	RNA polymerase III	RPAB1 (P20434), RPAB2 (P20435), RPAB3 (P20436), RPAB4 (P40422), RPAB5 (P22139), RPAC1 (P07703), RPAC2 (P28000), RPC1 (P04051), RPC2 (P22276), RPC3 (P32349), RPC6 (P32910), RPC7 (P17890), RPC8 (P35718)	13	Q9VMX3 (Q9VMX3), Q9VTL6 (Q9VTL6), RPC2 (P25167), o97183 (O97183), q8sxm3 (Q8SXM3), rpa1 (P91875), rpab2 (Q24320), rpab5 (Q9VC49), rpac2 (Q9VIZ0), rpb1 (P04052), rpb11 (Q9VJE4), rpb2 (P08266), rpc6 (Q9VD25)	13	10	0.62 [('TRANSCRIPTION', '4.90e-08')]	0.46 [('nucleus', '8.98e-03')]	1.0 [('DNA-DIRECTED RNA POLYMERASE ACTIVITY', '6.60e-16')]
510.180.20	other DNA repair complexes	RAD51 (P25454), RAD52 (P06778), RAD54 (P32863), RAD55 (P38953), RAD57 (P25301)	5	chd3 (O16102), o76460 (O76460), o77135 (O77135), q8szf1 (Q8SZF1), q9vf02 (Q9VF02), rad51 (Q27297)	6	6	0.67 [('intracellular mRNA localization', '3.67e-10')]	0.33 []	1.0 [('ATP BINDING', '4.39e-07')]
380	Pyruvate kinase	KPYK1 (P00549), KPYK2 (P52489)	2	q9vd23 (Q9VD23)	1	1	1.0 [('GLYCOLYSIS', '1.55e-02')]	0.0 []	1.0 [('POTASSIUM ION BINDING', '9.59e-03'), ('PYRUVATE KINASE ACTIVITY', '2.21e-03')]
110	cAMP-dependent protein kinase	KAPA (P06244), KAPB (P06245), KAPC (P05986), KAPR (P07278)	4	KAPC (P12370), akt1 (Q8INB9), kapr2 (P81900), kdc2 (P16912), kpc1 (P05130), p91656 (P91656), q94533 (Q94533)	7	6	0.86 [('PROTEIN AMINO ACID PHOSPHORYLATION', '6.06e-09')]	0.29 [('cytosol', '1.26e-02')]	0.86 [('ATP binding', '3.84e-06')]
510.10	RNA polymerase I	RPA1 (P10964), RPA12 (P32529), RPA14 (P50106), RPA2 (P22138), RPA34 (P47006), RPA43 (P46669), RPA49 (Q01080), RPAB1 (P20434), RPAB2 (P20435), RPAB3 (P20436), RPAB4 (P40422), RPAB5 (P22139), RPAC1 (P07703), RPAC2 (P28000)	14	Q8SXM3 (Q8SXM3), RPB1 (P04052), RPB2 (P08266), o97183 (O97183), q9vmx3 (Q9VMX3), rpa1 (P91875), rpab2 (Q24320), rpab5 (Q9VC49), rpac2 (Q9VIZ0), rpb11 (Q9VJE4), rpc2 (P25167)	11	8	0.55 [('TRANSCRIPTION', '1.21e-05')]	0.45 []	1.0 [('DNA binding', '3.57e-15'), ('DNA-DIRECTED RNA POLYMERASE ACTIVITY', '8.80e-16')]
220	H+-transporting ATPase, vacuolar	STV1 (P37296), VA0D (P32366), VATA (P17255), VATB (P16140), VATC (P31412), VATD (P32610), VATE (P22203), VATF (P39111), VATG (P48836), VATH (P41807), VATL1 (P25515), VATL2 (P32842), VATO (P23968), VPH1 (P32563)	14	Q9VK47 (Q9VK47), VATB (P31409), VATC (Q9V7N5), VATC (Q9V7N5-2), VATF1 (Q24583), atpa (P35381), atpb (Q05825), q9ve75 (Q9VE75), q9xz10 (Q9XZ10), va0d1 (Q9W4P5), vata1 (P48602), vata2 (Q27331), vatd1 (Q9V7D2), vatd2 (Q9NEF6), vate (P54611), vatg (Q9XZH6), vath (Q9V3J1)	17	12	0.94 [('ATP synthesis coupled proton transport', '6.60e-16')]	0.29 [('proton-transporting V-type ATPase, V1 domain', '1.57e-13')]	0.76 []
510.190.180	Mot1 complex	MOT1 (P32333)	1	ISWI (Q24368), brm (P25439), q9vf02 (Q9VF02)	3	2	0.67 [('dendrite morphogenesis', '6.41e-03'), ('muscle organ development', '1.53e-03')]	0.33 [('ACF complex', '1.77e-02'), ('NURF complex', '1.77e-02')]	1.0 [('ATP binding', '3.86e-03'), ('DNA binding', '8.18e-04')]
500.20.10	eEF1	EF1A (P02994), EF1B (P32471), EF1G1 (P29547), EF1G2 (P36008), HBS1 (P32769)	5	EF1B (O96827), EF1D (Q9VL18-2), EF1G (Q9NJH0), ef1a1 (P08736), ef1a2 (P05303), q9vk85 (Q9VK85), q9w074 (Q9W074)	7	4	0.71 [('TRANSLATIONAL ELONGATION', '6.69e-14')]	0.43 [('EUKARYOTIC TRANSLATION ELONGATION FACTOR 1 COMPLEX', '2.03e-09')]	0.86 []
510.190.10.20.20	SAGA-like complex (SLIK)	ADA2 (Q02336), SPT3 (P06844), SPT7 (P35177), TAF6 (P53040), TRA1 (P38811)	5	TAD2A (Q7KSD8), TAD2A (Q7KSD8-4), tad2b (Q8I8V0), taf1 (P51123), taf6 (P49847), tra1 (Q8I8U7)	6	4	0.67 [('regulation of transcription', '8.32e-06')]	0.5 [('polytene chromosome', '1.36e-05')]	0.67 [('DNA BINDING', '2.47e-04'), ('zinc ion binding', '7.47e-03')]
360.10.20	19/22S regulator	PRS10 (P53549), PRS4 (P40327), PRS6A (P33297), PRS6B (P33298), PRS7 (P33299), PRS8 (Q01939), PSD10 (P50086), RPN1 (P38764), RPN10 (P38886), RPN11 (P43588), RPN12 (P32496), RPN2 (P32565), RPN3 (P40016), RPN5 (Q12250), RPN6 (Q12377), RPN7 (Q06103), RPN8 (Q08723), RPN9 (Q04062)	18	PRS4 (P48601), PRS8 (O18413), PSDE (Q9V3H2), PSMD1 (Q9V3P6), PSMD3 (P25161), PSMD4 (P55035), PSMD6 (Q9V3G7), Q7KMP8 (Q7KMP8), Q7KMQ0 (Q7KMQ0), Q8SZ19 (Q8SZ19), Q9V3Z4 (Q9V3Z4), Q9V436 (Q9V436), Q9VW54 (Q9VW54), Q9W414 (Q9W414), csn2 (Q94899), csn4 (Q9V345), csn5 (Q9XZ58), csn6 (Q9VCY3), ei3f1 (Q9VN50), psd7 (P26270), q24241 (Q24241), q8swy2 (Q8SWY2), q9va54 (Q9VA54), q9vbp3 (Q9VBP3), q9vtq9 (Q9VT…	26	12	0.54 [('proteolysis', '1.85e-15')]	0.54 [('proteasome regulatory particle', '6.60e-16')]	0.69 []
485	Succinyl-CoA ligase	SUCA (P53598), SUCB (P53312)	2	Q9VHJ8 (Q9VHJ8), q95u38 (Q95U38), q9v470 (Q9V470), suca (Q94522)	4	3	0.75 [('metabolic process', '3.82e-05')]	0.25 []	0.75 [('ATP binding', '4.38e-03')]
143	D-arabinose dehydrogenase	ARA1 (P38115)	1	Q9VHX4 (Q9VHX4), q8iqf8 (Q8IQF8), q9vty2 (Q9VTY2), q9vzk8 (Q9VZK8)	4	3	1.0 [('oxidation reduction', '2.88e-06')]	0.0 []	0.75 [('aldehyde reductase activity', '1.55e-10')]
450	Serine/threonine phoshpoprotein phosphatase	GAC1 (P28006), GIP2 (P40036), GLC8 (P41818), HEX2 (Q00816), PP12 (P32598), SDS22 (P36047)	6	PP11 (P48461), PP12 (P12982), PP1B (P48462), Q9VEK8 (Q9VEK8), pp13 (Q05547), q86pb5 (Q86PB5), q8t0u6 (Q8T0U6), q9vju1 (Q9VJU1), q9vl65 (Q9VL65)	9	5	0.56 [('protein amino acid dephosphorylation', '9.84e-09')]	0.11 []	1.0 [('protein binding', '1.94e-02')]
500.10.80	eIF4F	IF4F1 (P39935), IF4F2 (P39936)	2	o61380 (O61380), q9vch1 (Q9VCH1), q9w3w6 (Q9W3W6)	3	3	0.67 [('RNA METABOLIC PROCESS', '1.10e-05')]	0.33 []	0.67 []
260.70	Vps4p ATPase complex (Vps protein complex)	SNF7 (P39929), VPS24 (P36095), VPS4 (P52917)	3	Q8SXB1 (Q8SXB1), Q8T0Q4 (Q8T0Q4), Q9VN02 (Q9VN02), Q9VVI9 (Q9VVI9), q961h1 (Q961H1), q9nhf1 (Q9NHF1), q9vbi3 (Q9VBI3), q9vn89 (Q9VN89), q9w236 (Q9W236), q9y162 (Q9Y162), spast (Q8I0P1)	11	7	0.55 [('PROTEIN TRANSPORT', '2.91e-09')]	0.09 []	0.55 []

## Sheet: All predictions from yeast
Prediction of fly complexes by aligning yeast complexes to the fly interactome (all predictions). #QCC/#TCC: number of query/target complex components; only significant GO terms are shown; those GO terms that also belong to the set of most abundant significant GO terms of the given query complex are highlighted in capitals; complexes are sorted by homogeneity, followed by the fraction and number …
Query complex ID	Query complex name	Query complex components	#QCC	Target complex components	#TCC	New	Biological process homogeneity	Cellular component homogeneity	Molecular function homogeneity
250	Isocitrate dehydrogenase	IDH1 (P28834), IDH2 (P28241)	2	idh3a (Q9VWH4), q8mt18 (Q8MT18), q9vd58 (Q9VD58)	3	3	1.0 [('OXIDATION REDUCTION', '2.51e-04'), ('TRICARBOXYLIC ACID CYCLE', '7.88e-08')]	1.0 [('mitochondrion', '4.38e-06')]	1.0 [('ISOCITRATE DEHYDROGENASE (NAD+) ACTIVITY', '1.16e-10'), ('MAGNESIUM ION BINDING', '2.72e-06'), ('NAD OR NADH BINDING', '1.78e-07')]
260.30.90	other coat complexes	SEC7 (P11075)	1	Q9V9Q6 (Q9V9Q6), q95u36 (Q95U36), q9vp80 (Q9VP80)	3	2	1.0 [('REGULATION OF ARF PROTEIN SIGNAL TRANSDUCTION', '5.80e-11')]	1.0 [('intracellular', '1.94e-04')]	1.0 [('ARF GUANYL-NUCLEOTIDE EXCHANGE FACTOR ACTIVITY', '5.80e-11')]
260.30.20	COPII	EMP24 (P32803), ERP1 (Q05359), ERP2 (P39704), ERV25 (P54837), ERV46 (P39727), SAR1 (P20606), SEC13 (Q04491), SEC16 (P48415), SEC23 (P15303), SEC24 (P40482), SEC31 (P38968)	11	Q9W4K0 (Q9W4K0), q9i7k5 (Q9I7K5)	2	1	1.0 [('transport', '4.78e-04')]	1.0 [('integral to membrane', '1.09e-02')]	1.0 []
120.10	Casein kinase I	HRR25 (P29295), KC11 (P23291), KC12 (P23292), KC13 (P39962)	4	DCO (O76324), KC1A (P54367), q9vjc2 (Q9VJC2)	3	1	1.0 [('PROTEIN AMINO ACID PHOSPHORYLATION', '6.11e-05')]	1.0 [('cytoplasm', '1.01e-03')]	1.0 [('ATP BINDING', '1.54e-03'), ('PROTEIN SERINE/THREONINE KINASE ACTIVITY', '3.87e-06')]
140.10.20	Septin filaments	CDC10 (P25342), CDC11 (P32458), CDC12 (P32468), CDC3 (P32457), SHS1 (Q07657), SPR28 (Q04921), SPR3 (P41901)	7	SEPT1 (P42207), SEPT2 (P54359), pnut (P40797)	3	1	1.0 [('cellularization', '1.51e-07')]	1.0 [('germline ring canal', '2.11e-08')]	1.0 [('GTP BINDING', '1.09e-05')]
500.10.100	eIF5A	IF5A1 (P19211), IF5A2 (P23301)	2	IF5A (Q9GU68)	1	0	1.0 [('PEPTIDYL-LYSINE MODIFICATION TO HYPUSINE', '1.77e-03'), ('POSITIVE REGULATION OF TRANSLATIONAL ELONGATION', '1.77e-03'), ('POSITIVE REGULATION OF TRANSLATIONAL TERMINATION', '1.77e-03'), ('TRANSLATIONAL FRAMESHIFTING', '1.77e-03')]	1.0 []	1.0 [('RIBOSOME BINDING', '8.86e-03'), ('TRANSLATION ELONGATION FACTOR ACTIVITY', '1.77e-02')]
177	Gim complexes	PFD2 (P40005), PFD3 (P48363), PFD4 (P53900), PFD5 (Q04493), PFD6 (P52553)	5	PFD2 (Q9VTE5), PFD3 (Q9VGP6), PFD4 (Q9VRL3), PFD5 (Q9VCZ8), PFD6 (Q9VW56)	5	0	1.0 [('PROTEIN FOLDING', '1.06e-10')]	1.0 [('PREFOLDIN COMPLEX', '6.37e-15')]	1.0 [('UNFOLDED PROTEIN BINDING', '1.10e-11')]
80	Arginine-specific carbamoylphosphate synthase	CARA (P07258), CARB (P03965)	2	PYR1 (P05990)	1	0	1.0 [("'de novo' pyrimidine base biosynthetic process", '4.87e-03'), ('glutamine metabolic process', '8.12e-03'), ('pyrimidine nucleotide biosynthetic process', '3.25e-03')]	1.0 []	1.0 [('CARBAMOYL-PHOSPHATE SYNTHASE (GLUTAMINE-HYDROLYZING) ACTIVITY', '1.62e-03'), ('amino acid binding', '3.25e-03'), ('aspartate carbamoyltransferase activity', '1.62e-03'), ('dihydroorotase activity', '1.62e-03')]
260.50.10	t-SNAREs	PEP12 (P32854), SEC20 (P28791), SED5 (Q01590), SSO1 (P32867), SSO2 (P39926), TLG1 (Q03322), TLG2 (Q08144), UFE1 (P41834)	8	STX1A (Q24547)	1	0	1.0 [('haltere development', '1.59e-02'), ('regulation of pole plasm oskar mRNA localization', '2.39e-02'), ('synaptic vesicle fusion to presynaptic membrane', '2.66e-03')]	1.0 []	1.0 [('SNAP RECEPTOR ACTIVITY', '1.20e-02')]
320	Nucleosomal protein complex	H2A1 (P04911), H2A2 (P04912), H2B1 (P02293), H2B2 (P02294), H3 (P61830), H4 (P02309)	6	H2A (P84051), H2AV (P08985), H2B (P02283), H3 (P02299), H33 (P84249), H4 (P84040)	6	0	1.0 [('NUCLEOSOME ASSEMBLY', '1.67e-15')]	1.0 [('nucleosome', '6.60e-16')]	1.0 [('DNA BINDING', '1.95e-08')]
140.30.10	Tubulins	TBA1 (P09733), TBA3 (P09734), TBB (P02557), TBG (P53378)	4	TBA1 (P06603), TBA2 (P06604), TBA3 (P06605), TBA4 (P06606), TBB1 (Q24560), TBB2 (P61857), TBB3 (P08841), TBG1 (P23257), TBG2 (P42271)	9	0	1.0 [('PROTEIN POLYMERIZATION', '8.80e-16')]	1.0 [('microtubule', '8.80e-16')]	1.0 [('GTP BINDING', '8.80e-16'), ('GTPASE ACTIVITY', '8.80e-16')]
500.10.70	eIF4E	IF4E (P07260)	1	IF4E (P48598), q8t3k5 (Q8T3K5), q9vsb6 (Q9VSB6), q9vsg1 (Q9VSG1), q9w5b3 (Q9W5B3)	5	4	1.0 [('translational initiation', '3.92e-13')]	0.8 [('cytoplasm', '3.02e-04')]	1.0 [('translation initiation factor activity', '4.81e-12')]
120.20	Casein kinase II	CSK21 (P15790), CSK22 (P19454), CSK2B (P43639), CSK2C (P38930)	4	CSK2A (P08181), CSK2B (P08182), CSK2C (O96863), SSL (Q24536)	4	0	1.0 [('PROTEIN AMINO ACID PHOSPHORYLATION', '1.12e-06')]	1.0 [('PROTEIN KINASE CK2 COMPLEX', '3.42e-14')]	0.75 [('protein kinase regulator activity', '9.27e-10')]
410.40.30	Replication factor C complex	RFC1 (P38630), RFC2 (P40348), RFC3 (P38629), RFC4 (P40339), RFC5 (P38251)	5	Q7KLW6 (Q7KLW6), Q9VKW3 (Q9VKW3), Q9VX15 (Q9VX15), RFC1 (P35600), RFC2 (P53034), q9u9q1 (Q9U9Q1)	6	1	1.0 [('DNA replication', '5.30e-15')]	0.67 [('DNA REPLICATION FACTOR C COMPLEX', '6.85e-13'), ('NUCLEUS', '1.19e-02')]	1.0 [('ATP BINDING', '5.86e-07')]
360.10.10	20S proteasome	PSA1 (P40302), PSA2 (P23639), PSA3 (P21242), PSA4 (P23638), PSA5 (P32379), PSA6 (P21243), PSA7 (P40303), PSB1 (P23724), PSB2 (P22141), PSB3 (P25451), PSB4 (P30657), PSB5 (P30656), PSB6 (P38624), PSB7 (P25043), UMP1 (P38293)	15	O17311 (O17311), PSA1 (P12881), PSA2 (P40301), PSA3 (Q9V5C6), PSA4 (P18053), PSA5 (Q95083), PSA6 (Q9XZJ4), PSA71 (P22769), PSB2 (Q9VQE5), PSB3 (Q9XYN7), PSB4 (Q9VNA5), Q7K148 (Q7K148), Q8T8V8 (Q8T8V8), Q8T915 (Q8T915), Q9VJJ0 (Q9VJJ0), Q9VK14 (Q9VK14), Q9VUJ1 (Q9VUJ1), Q9W1S5 (Q9W1S5), Q9W470 (Q9W470)	19	0	0.58 [('proteolysis involved in cellular protein catabolic process', '8.80e-16')]	1.0 [('cytosol', '8.80e-16'), ('proteasome core complex', '8.80e-16')]	1.0 [('THREONINE-TYPE ENDOPEPTIDASE ACTIVITY', '8.80e-16')]
420.20	Succinate dehydrogenase complex (complex II)	DHSA (Q00711), DHSB (P21801), DHSD (P37298), SDH3 (P33421)	4	DHSA (Q94523), dhsb (P21914), q9vgs3 (Q9VGS3), q9vwn3 (Q9VWN3)	4	3	1.0 [('TRICARBOXYLIC ACID CYCLE', '8.15e-11')]	0.5 [('mitochondrial inner membrane', '3.87e-04')]	1.0 [('electron carrier activity', '5.99e-08')]
350.10.10	m-AAA protease complex	AFG3 (P39925), RCA1 (P40341)	2	PRS4 (P48601), PRS8 (O18413), Q7KMQ0 (Q7KMQ0), q8t4g5 (Q8T4G5), q9va54 (Q9VA54), q9w1y0 (Q9W1Y0)	6	3	0.83 [('PROTEOLYSIS', '2.61e-07')]	0.67 [('nucleus', '8.95e-03')]	1.0 [('ATP binding', '4.39e-07')]
430	Ribonucleoside-diphosphate reductase	RIR1 (P21524), RIR2 (P09938), RIR3 (P21672), RIR4 (P49723)	4	RIR1 (P48591), rir2 (P48592)	2	1	1.0 [('DNA REPLICATION', '9.16e-05'), ('OXIDATION REDUCTION', '8.46e-03'), ('activation of caspase activity', '8.55e-06')]	0.5 [('RIBONUCLEOSIDE-DIPHOSPHATE REDUCTASE COMPLEX', '2.07e-03')]	1.0 [('RIBONUCLEOSIDE-DIPHOSPHATE REDUCTASE ACTIVITY', '3.05e-07')]
510.70.10	TBP	TBP (P13393)	1	Q7KA83 (Q7KA83), TBP (P20227)	2	0	1.0 [('transcription initiation from RNA polymerase II promoter', '4.15e-05')]	1.0 [('transcription factor TFIID complex', '2.38e-05')]	0.5 [('promoter binding', '1.03e-02'), ('specific RNA polymerase II transcription factor activity', '1.65e-02')]
140.30.30.10	Kinesin-related motorproteins	CIK1 (Q01649), CIN8 (P27895), COG7 (P53195), KAR3 (P17119), KIP1 (P28742), KIP2 (P28743), KIP3 (P53086), LIN1 (P38852)	8	KINH (P17210), KL61 (P46863), KLP68 (P46867), Q9V4A1 (Q9V4A1), Q9VKW4 (Q9VKW4), Q9VRK9 (Q9VRK9), Q9XZ29 (Q9XZ29)	7	0	0.43 [('microtubule-based movement', '8.14e-06')]	1.0 [('microtubule', '8.96e-15')]	1.0 [('ATP BINDING', '3.17e-08')]
140.20.10	Actins	ACT (P60010)	1	ACT4 (P02574), ACT6 (P83967), act1 (P10987), act2 (P02572), act5 (P10981), actz (P45889), arp2 (P45888), q8sxn3 (Q8SXN3)	8	6	0.38 [('cytokinesis', '4.19e-05'), ('phagocytosis, engulfment', '1.68e-03')]	1.0 [('cytoskeleton', '8.80e-16')]	1.0 [('ATP binding', '3.04e-09')]
130	Chaperonine containing T-complex TRiC (TCP RING Complex)	TCPA (P12612), TCPB (P39076), TCPD (P39078), TCPE (P40413), TCPG (P39077), TCPH (P42943), TCPQ (P47079), TCPZ (P39079)	8	Q9VHL2 (Q9VHL2), Q9VK69 (Q9VK69), TCPA (P12613), ch60 (O02649), ch60c (Q9VMN5), q9vjx7 (Q9VJX7), q9vxq5 (Q9VXQ5), q9w392 (Q9W392), tcpg (P48605)	9	6	0.89 [('PROTEIN FOLDING', '6.60e-16')]	0.44 [('lipid particle', '3.31e-05')]	1.0 [('ATP BINDING', '1.64e-10')]
510.180.50.10	MSH2/MSH3 complex	MSH2 (P25847), MSH3 (P25336), PMS1 (P14242)	3	MSH2 (P43248), MSH2 (P43248-1), msh6 (Q9VUM0)	3	1	0.67 [('maintenance of DNA repeat elements', '9.16e-07'), ('mismatch repair', '1.92e-05'), ('postreplication repair', '9.16e-07')]	0.67 [('MUTSBETA COMPLEX', '9.16e-07'), ('MutSalpha complex', '9.16e-07')]	1.0 [('ATP BINDING', '2.70e-03'), ('mismatched DNA binding', '5.41e-10')]
475.05	Sister chromatid cohesion complex	REC8 (Q12188), SCC1 (Q12158), SCC2 (Q04002), SCC3 (P40541), SMC1 (P32908), SMC3 (P47037)	6	Q9VCD8 (Q9VCD8), Q9VXE9 (Q9VXE9), q9v3a7 (Q9V3A7)	3	1	0.67 [('chromosome organization', '1.46e-05')]	0.67 [('cohesin complex', '3.14e-06')]	1.0 [('ATP binding', '1.54e-03')]
240.10	HDA complex	HDA1 (P53973)	1	Q8IR69 (Q8IR69), Q9VYF3 (Q9VYF3), q86nk9 (Q86NK9)	3	1	0.67 [('chromatin modification', '1.17e-04')]	0.67 [('HISTONE DEACETYLASE COMPLEX', '2.35e-06')]	1.0 [('histone deacetylase activity', '4.87e-09')]
410.35	Replication complex	CDC45 (Q08032), CDC47 (P38132), CDC54 (P30665), DPB11 (P47027), DPB2 (P24482), DPB3 (P27344), DPOD (P15436), DPOD2 (P46957), DPOD3 (P47110), DPOE (P21951), MCM2 (P29469), MCM3 (P24279), MCM5 (P29496), MCM6 (P53091), ORC1 (P54784), ORC2 (P32833), ORC3 (P54790), ORC4 (P54791), ORC5 (P50874), ORC6 (P38826)	20	MCM2 (P49735), MCM6 (Q9V461), Q9VGW6 (Q9VGW6), Q9XYU1 (Q9XYU1), mcm4 (Q26454), o96989 (O96989), orc1 (O16810), orc2 (Q24168), p91674 (P91674), p91675 (P91675), p91676 (P91676), q9vcn1 (Q9VCN1), q9vrq7 (Q9VRQ7), q9vsm9 (Q9VSM9), q9w102 (Q9W102)	15	11	0.8 [('DNA REPLICATION INITIATION', '1.10e-15')]	0.73 [('nucleus', '4.78e-07')]	0.73 [('ATP binding', '1.46e-09'), ('DNA binding', '5.21e-12')]
510.40.10	RNA polymerase II	CDC73 (Q06697), RPAB1 (P20434), RPAB2 (P20435), RPAB3 (P20436), RPAB4 (P40422), RPAB5 (P22139), RPB1 (P04050), RPB11 (P38902), RPB2 (P08518), RPB3 (P16370), RPB4 (P20433), RPB7 (P34087), RPB9 (P27999)	13	Q8SXM3 (Q8SXM3), RPB1 (P04052), RPB2 (P08266), o97183 (O97183), q9vmx3 (Q9VMX3), rpa1 (P91875), rpab2 (Q24320), rpab5 (Q9VC49), rpb11 (Q9VJE4), rpb9 (P36958), rpc2 (P25167)	11	8	0.64 [('transcription', '3.96e-07')]	0.55 [('nucleus', '4.02e-03')]	1.0 [('DNA binding', '3.57e-15'), ('DNA-DIRECTED RNA POLYMERASE ACTIVITY', '8.80e-16')]
470.20	STE5-MAPK complex	FUS3 (P16892), KSS1 (P14681), STE11 (P23561), STE5 (P32917), STE7 (P06784)	5	MK14A (O62618), MK14B (O61443), dsor1 (Q24324), erka (P40417), hep (Q23977), o61444 (O61444), o62602 (O62602), q23993 (Q23993), q8t030 (Q8T030), q95yh6 (Q95YH6), q9vds9 (Q9VDS9), q9ve37 (Q9VE37)	12	10	0.83 [('protein amino acid phosphorylation', '1.36e-14')]	0.25 []	1.0 [('ATP BINDING', '6.00e-14')]
510.120	RNA polymerase III	RPAB1 (P20434), RPAB2 (P20435), RPAB3 (P20436), RPAB4 (P40422), RPAB5 (P22139), RPAC1 (P07703), RPAC2 (P28000), RPC1 (P04051), RPC2 (P22276), RPC3 (P32349), RPC6 (P32910), RPC7 (P17890), RPC8 (P35718)	13	Q9VMX3 (Q9VMX3), Q9VTL6 (Q9VTL6), RPC2 (P25167), o97183 (O97183), q8sxm3 (Q8SXM3), rpa1 (P91875), rpab2 (Q24320), rpab5 (Q9VC49), rpac2 (Q9VIZ0), rpb1 (P04052), rpb11 (Q9VJE4), rpb2 (P08266), rpc6 (Q9VD25)	13	10	0.62 [('TRANSCRIPTION', '4.90e-08')]	0.46 [('nucleus', '8.98e-03')]	1.0 [('DNA-DIRECTED RNA POLYMERASE ACTIVITY', '6.60e-16')]
510.180.20	other DNA repair complexes	RAD51 (P25454), RAD52 (P06778), RAD54 (P32863), RAD55 (P38953), RAD57 (P25301)	5	chd3 (O16102), o76460 (O76460), o77135 (O77135), q8szf1 (Q8SZF1), q9vf02 (Q9VF02), rad51 (Q27297)	6	6	0.67 [('intracellular mRNA localization', '3.67e-10')]	0.33 []	1.0 [('ATP BINDING', '4.39e-07')]
380	Pyruvate kinase	KPYK1 (P00549), KPYK2 (P52489)	2	q9vd23 (Q9VD23)	1	1	1.0 [('GLYCOLYSIS', '1.55e-02')]	0.0 []	1.0 [('POTASSIUM ION BINDING', '9.59e-03'), ('PYRUVATE KINASE ACTIVITY', '2.21e-03')]
110	cAMP-dependent protein kinase	KAPA (P06244), KAPB (P06245), KAPC (P05986), KAPR (P07278)	4	KAPC (P12370), akt1 (Q8INB9), kapr2 (P81900), kdc2 (P16912), kpc1 (P05130), p91656 (P91656), q94533 (Q94533)	7	6	0.86 [('PROTEIN AMINO ACID PHOSPHORYLATION', '6.06e-09')]	0.29 [('cytosol', '1.26e-02')]	0.86 [('ATP binding', '3.84e-06')]
260.90	Arp2p/Arp3p complex	ARP2 (P32381), ARP3 (P47117), ARPC2 (P53731), ARPC3 (Q05933), ARPC4 (P33204), ARPC5 (P40518)	6	ARP2 (P45888), ARPC2 (Q9VIM5), Q9VMH2 (Q9VMH2), act1 (P10987), act2 (P02572), act4 (P02574), act5 (P10981), act6 (P83967), actz (P45889), arp3 (P32392), q29qx5 (Q29QX5), q8sxn3 (Q8SXN3), q9vx82 (Q9VX82)	13	10	0.38 [('phagocytosis, engulfment', '1.42e-05')]	0.92 [('cytoskeleton', '8.80e-16')]	0.69 [('ATP binding', '1.20e-07')]
510.10	RNA polymerase I	RPA1 (P10964), RPA12 (P32529), RPA14 (P50106), RPA2 (P22138), RPA34 (P47006), RPA43 (P46669), RPA49 (Q01080), RPAB1 (P20434), RPAB2 (P20435), RPAB3 (P20436), RPAB4 (P40422), RPAB5 (P22139), RPAC1 (P07703), RPAC2 (P28000)	14	Q8SXM3 (Q8SXM3), RPB1 (P04052), RPB2 (P08266), o97183 (O97183), q9vmx3 (Q9VMX3), rpa1 (P91875), rpab2 (Q24320), rpab5 (Q9VC49), rpac2 (Q9VIZ0), rpb11 (Q9VJE4), rpc2 (P25167)	11	8	0.55 [('TRANSCRIPTION', '1.21e-05')]	0.45 []	1.0 [('DNA binding', '3.57e-15'), ('DNA-DIRECTED RNA POLYMERASE ACTIVITY', '8.80e-16')]
220	H+-transporting ATPase, vacuolar	STV1 (P37296), VA0D (P32366), VATA (P17255), VATB (P16140), VATC (P31412), VATD (P32610), VATE (P22203), VATF (P39111), VATG (P48836), VATH (P41807), VATL1 (P25515), VATL2 (P32842), VATO (P23968), VPH1 (P32563)	14	Q9VK47 (Q9VK47), VATB (P31409), VATC (Q9V7N5), VATC (Q9V7N5-2), VATF1 (Q24583), atpa (P35381), atpb (Q05825), q9ve75 (Q9VE75), q9xz10 (Q9XZ10), va0d1 (Q9W4P5), vata1 (P48602), vata2 (Q27331), vatd1 (Q9V7D2), vatd2 (Q9NEF6), vate (P54611), vatg (Q9XZH6), vath (Q9V3J1)	17	12	0.94 [('ATP synthesis coupled proton transport', '6.60e-16')]	0.29 [('proton-transporting V-type ATPase, V1 domain', '1.57e-13')]	0.76 []
510.190.180	Mot1 complex	MOT1 (P32333)	1	ISWI (Q24368), brm (P25439), q9vf02 (Q9VF02)	3	2	0.67 [('dendrite morphogenesis', '6.41e-03'), ('muscle organ development', '1.53e-03')]	0.33 [('ACF complex', '1.77e-02'), ('NURF complex', '1.77e-02')]	1.0 [('ATP binding', '3.86e-03'), ('DNA binding', '8.18e-04')]
500.20.10	eEF1	EF1A (P02994), EF1B (P32471), EF1G1 (P29547), EF1G2 (P36008), HBS1 (P32769)	5	EF1B (O96827), EF1D (Q9VL18-2), EF1G (Q9NJH0), ef1a1 (P08736), ef1a2 (P05303), q9vk85 (Q9VK85), q9w074 (Q9W074)	7	4	0.71 [('TRANSLATIONAL ELONGATION', '6.69e-14')]	0.43 [('EUKARYOTIC TRANSLATION ELONGATION FACTOR 1 COMPLEX', '2.03e-09')]	0.86 []
140.30.20	Tubulin-associated proteins	ASE1 (P50275), ATG4 (P53867), ATG8 (P38182), BIK1 (P11709), BIM1 (P40013), CBF5 (P33322), CIN4 (P39110), MHP1 (P43638), SPC98 (P53540), STU1 (P38198), STU2 (P46675), TBCA (P48606), TBCC (P46670), YTM1 (Q12024)	14	DKC1 (O44081), q9vb74 (Q9VB74)	2	1	0.5 [('pseudouridine synthesis', '4.43e-03')]	0.5 []	1.0 []
140.20.30	Actin-associated motorproteins	MYO1 (P08964), MYO2 (P19524), MYO3 (P36006), MYO4 (P32492), MYO5 (Q04439), SMY1 (P32364), SMY2 (P32909)	7	MYSN (Q99323), kinh (P17210)	2	1	0.5 [('dorsal closure, leading edge cell differentiation', '2.01e-02'), ('establishment of neuroblast polarity', '2.01e-02'), ('eye photoreceptor cell differentiation', '2.01e-02'), ('myosin II filament assembly', '1.00e-02')]	0.5 [('myosin II complex', '1.00e-02'), ('unconventional myosin complex', '2.01e-02')]	1.0 []
500.20.20	eEF2	EF2 (P32324)	1	EF2 (P13060), q9vax8 (Q9VAX8)	2	1	0.5 []	0.5 []	1.0 [('GTP binding', '1.19e-03'), ('GTPase activity', '1.62e-04')]
133.40	Srb10p complex	SRB8 (P25648), SSN2 (P38931), SSN3 (P39073), SSN8 (P47821)	4	CDC2C (P23573), ccnc (P25008), cdc2 (P23572), cdk5 (P48609), cdk8 (Q9VT57), o17432 (O17432), q24216 (Q24216), q24294 (Q24294), q94888 (Q94888), q961d1 (Q961D1)	10	9	0.8 [('protein amino acid phosphorylation', '2.20e-11')]	0.3 []	0.8 [('ATP binding', '1.20e-07')]
510.190.10.20.20	SAGA-like complex (SLIK)	ADA2 (Q02336), SPT3 (P06844), SPT7 (P35177), TAF6 (P53040), TRA1 (P38811)	5	TAD2A (Q7KSD8), TAD2A (Q7KSD8-4), tad2b (Q8I8V0), taf1 (P51123), taf6 (P49847), tra1 (Q8I8U7)	6	4	0.67 [('regulation of transcription', '8.32e-06')]	0.5 [('polytene chromosome', '1.36e-05')]	0.67 [('DNA BINDING', '2.47e-04'), ('zinc ion binding', '7.47e-03')]
360.10.20	19/22S regulator	PRS10 (P53549), PRS4 (P40327), PRS6A (P33297), PRS6B (P33298), PRS7 (P33299), PRS8 (Q01939), PSD10 (P50086), RPN1 (P38764), RPN10 (P38886), RPN11 (P43588), RPN12 (P32496), RPN2 (P32565), RPN3 (P40016), RPN5 (Q12250), RPN6 (Q12377), RPN7 (Q06103), RPN8 (Q08723), RPN9 (Q04062)	18	PRS4 (P48601), PRS8 (O18413), PSDE (Q9V3H2), PSMD1 (Q9V3P6), PSMD3 (P25161), PSMD4 (P55035), PSMD6 (Q9V3G7), Q7KMP8 (Q7KMP8), Q7KMQ0 (Q7KMQ0), Q8SZ19 (Q8SZ19), Q9V3Z4 (Q9V3Z4), Q9V436 (Q9V436), Q9VW54 (Q9VW54), Q9W414 (Q9W414), csn2 (Q94899), csn4 (Q9V345), csn5 (Q9XZ58), csn6 (Q9VCY3), ei3f1 (Q9VN50), psd7 (P26270), q24241 (Q24241), q8swy2 (Q8SWY2), q9va54 (Q9VA54), q9vbp3 (Q9VBP3), q9vtq9 (Q9VT…	26	12	0.54 [('proteolysis', '1.85e-15')]	0.54 [('proteasome regulatory particle', '6.60e-16')]	0.69 []
500.30.30	eRF3	ERF3 (P05453)	1	EF1A2 (P05303), ef1a1 (P08736), q9vk85 (Q9VK85), q9w074 (Q9W074)	4	3	0.5 [('translational elongation', '6.58e-05')]	0.25 []	1.0 [('GTP binding', '3.82e-07'), ('GTPase activity', '6.57e-09')]
485	Succinyl-CoA ligase	SUCA (P53598), SUCB (P53312)	2	Q9VHJ8 (Q9VHJ8), q95u38 (Q95U38), q9v470 (Q9V470), suca (Q94522)	4	3	0.75 [('metabolic process', '3.82e-05')]	0.25 []	0.75 [('ATP binding', '4.38e-03')]
143	D-arabinose dehydrogenase	ARA1 (P38115)	1	Q9VHX4 (Q9VHX4), q8iqf8 (Q8IQF8), q9vty2 (Q9VTY2), q9vzk8 (Q9VZK8)	4	3	1.0 [('oxidation reduction', '2.88e-06')]	0.0 []	0.75 [('aldehyde reductase activity', '1.55e-10')]
480.20	SPB associated proteins	AME1 (P38313), ARP1 (P38696), BIK1 (P11709), CIK1 (Q01649), DYHC (P36022), JNM1 (P36224), KAR3 (P17119), KAR5 (Q04746), NDC80 (P40460), NUF2 (P33895), SPC19 (Q03954), SPC34 (P36131), STU1 (P38198), STU2 (P46675)	14	KINH (P17210), KLP68 (P46867), NCD (P20480), Q9VRK9 (Q9VRK9), Q9XZ29 (Q9XZ29), act1 (P10987), act2 (P02572), act4 (P02574), act5 (P10981), q8sxn3 (Q8SXN3), q9vez3 (Q9VEZ3)	11	6	0.36 [('cytokinesis', '1.34e-06')]	0.45 [('cytoskeleton', '5.22e-08'), ('microtubule', '8.17e-08')]	0.91 [('ATP binding', '1.61e-10')]
510.100	TFIIH	CCL1 (P37366), KIN28 (P06242), RAD25 (Q00578), RAD3 (P06839), SSL1 (Q04673), TFB1 (P32776), TFB2 (Q02939), TFB3 (Q03290), TFB4 (Q12004)	9	O76513 (O76513), Q24216 (Q24216), ccnc (P25008), cdc2 (P23572), cdc2c (P23573), o17144 (O17144), q7km03 (Q7KM03), q9vnp8 (Q9VNP8), q9w484 (Q9W484), tf2h1 (Q960E8)	10	8	0.4 [('protein amino acid phosphorylation', '2.10e-04')]	0.5 [('nucleus', '1.34e-02')]	0.8 []
450	Serine/threonine phoshpoprotein phosphatase	GAC1 (P28006), GIP2 (P40036), GLC8 (P41818), HEX2 (Q00816), PP12 (P32598), SDS22 (P36047)	6	PP11 (P48461), PP12 (P12982), PP1B (P48462), Q9VEK8 (Q9VEK8), pp13 (Q05547), q86pb5 (Q86PB5), q8t0u6 (Q8T0U6), q9vju1 (Q9VJU1), q9vl65 (Q9VL65)	9	5	0.56 [('protein amino acid dephosphorylation', '9.84e-09')]	0.11 []	1.0 [('protein binding', '1.94e-02')]
500.10.80	eIF4F	IF4F1 (P39935), IF4F2 (P39936)	2	o61380 (O61380), q9vch1 (Q9VCH1), q9w3w6 (Q9W3W6)	3	3	0.67 [('RNA METABOLIC PROCESS', '1.10e-05')]	0.33 []	0.67 []
100	Calcineurin B	CANB (P25296), PP2B1 (P23287), PP2B2 (P14747)	3	CANB1 (P48451), CANB2 (Q24214), call (P49258), calm (P62152), freq (P37236), ncah (P42325), pp2b1 (P48456), pp2b2 (Q27889), pp2b3 (Q9VXF1), q9vnf9 (Q9VNF9), q9vwx8 (Q9VWX8), q9w2q5 (Q9W2Q5)	12	10	0.42 [('neurotransmitter secretion', '5.00e-08')]	0.33 [('synaptic vesicle', '1.09e-06')]	0.92 [('calcium ion binding', '6.60e-16')]
510.190.150	Sin3 complex	RPD3 (P32561), SIN3 (P22579), STB1 (P42845), STB2 (P46679)	4	Q8IR69 (Q8IR69), Q9VYF3 (Q9VYF3), hdac1 (Q94517), o17142 (O17142), q86nk9 (Q86NK9), q9vnc2 (Q9VNC2)	6	4	0.5 [('HISTONE DEACETYLATION', '1.54e-08')]	0.33 [('SIN3 COMPLEX', '2.62e-06'), ('histone deacetylase complex', '1.57e-05')]	0.83 [('histone deacetylase activity', '2.55e-14')]
290.20	TIM - transport across the inner membrane	HSP77 (P12398), TIM44 (Q01852)	2	HSP68 (O97125), HSP70 (P82910), HSP72 (Q8INI8), hsp7c (P29844), hsp7d (P11147), hsp7e (P29845), q8ihe3 (Q8IHE3)	7	4	0.43 [('response to stress', '1.13e-06')]	0.29 [('lipid particle', '1.85e-02')]	0.86 [('ATP binding', '2.88e-06')]
500.10.50	eIF4A	IF4A (P10081)	1	Q9VHS8 (Q9VHS8), ddx6 (P23128), if4a (Q02748), q8sxh3 (Q8SXH3), q9w3m7 (Q9W3M7), uap56 (Q27268)	6	5	0.33 [('regulation of alternative nuclear mRNA splicing, via spliceosome', '2.64e-03')]	0.17 []	1.0 [('ATP binding', '7.32e-07')]
510.190.50	SWI/SNF transcription activator complex	ARP7 (Q12406), ARP9 (Q05123), SNF11 (P38956), SNF12 (P53628), SNF2 (P22082), SNF5 (P18480), SNF6 (P18888), SWI1 (P09547), SWI3 (P32591), TAF14 (P35189)	10	BRM (P25439), Q24090 (Q24090), Q7K012 (Q7K012), Q7KPY3 (Q7KPY3), Q9VF03 (Q9VF03), act1 (P10987), act2 (P02572), act4 (P02574), act5 (P10981), act6 (P83967), actz (P45889), chd3 (O16102), chdm (O97159), fru (Q8IN81-10), iswi (Q24368), q8sxn3 (Q8SXN3), q9gra9 (Q9GRA9), q9vp17 (Q9VP17), q9vub7 (Q9VUB7), q9vws5 (Q9VWS5)	20	15	0.3 [('muscle organ development', '1.13e-08')]	0.35 [('cytoskeleton', '3.37e-10')]	0.8 []
510.40.20	Kornberg's mediator (SRB) complex	DMC1 (P25453), MED10 (Q06213), MED11 (Q99278), MED14 (P19263), MED15 (P19659), MED16 (P32259), MED17 (P32569), MED18 (P32585), MED19 (P25046), MED2 (Q12124), MED20 (P34162), MED21 (P47822), MED22 (P32570), MED3 (P40356), MED4 (Q12343), MED5 (P53114), MED6 (P38782), MED7 (Q08278), MED8 (P38304), MED9 (P33308), TAF14 (P35189)	21	PHP (P39769), Q9W523 (Q9W523), cut (P10180), med6 (Q8MSX2), omb (Q24432), pnt1 (P51022), q8imz1 (Q8IMZ1), q8swv1 (Q8SWV1), q9v9z6 (Q9V9Z6), q9vry4 (Q9VRY4), q9vub7 (Q9VUB7), q9vws5 (Q9VWS5)	12	10	0.33 [('peripheral nervous system development', '3.33e-05'), ('regulation of transcription, DNA-dependent', '1.24e-03')]	0.5 [('NUCLEUS', '7.20e-03')]	0.58 []
500.10.30	eIF2B	EI2BA (P14741), EI2BB (P32502), EI2BD (P12754), EI2BE (P32501), EI2BG (P09032)	5	o76863 (O76863), q9v9x4 (Q9V9X4), q9w1q8 (Q9W1Q8)	3	3	0.67 [('cellular metabolic process', '5.49e-06')]	0.0 []	0.67 []
510.70.20	TAFIIs	TAF1 (P46677), TAF10 (Q12030), TAF11 (Q04226), TAF12 (Q03761), TAF13 (P11747), TAF14 (P35189), TAF2 (P23255), TAF3 (Q12297), TAF5 (P38129), TAF6 (P53040), TAF7 (Q05021), TAF9 (Q05027)	12	TAF1 (P51123), TAF10 (Q9U5W9), TAF12 (P49905), TAF6 (P49847), TAF7 (Q9VHY5), TAF9 (Q27272), TAFAB (Q9XZT7), ebi (Q95RJ9), hang (Q9VXG1), lis1 (Q7KNS3), q9vt91 (Q9VT91), q9vvi0 (Q9VVI0), q9vx49 (Q9VX49), q9w3j1 (Q9W3J1), taf2 (Q24325), wds (Q9V3J8)	16	9	0.31 [('regulation of transcription', '2.29e-05')]	0.44 [('TRANSCRIPTION FACTOR TFIID COMPLEX', '6.60e-16')]	0.56 []
230.20.20/510.190.10.20.10	SAGA complex	ADA2 (Q02336), GCN5 (Q03330), HFI1 (Q12060), NGG1 (P32494), SGF29 (P25554), SGF73 (P53165), SPT20 (P50875), SPT3 (P06844), SPT7 (P35177), SPT8 (P38915), TAF10 (Q12030), TAF12 (Q03761), TAF5 (P38129), TAF6 (P53040), TAF9 (Q05027), TRA1 (P38811)	16	TAF1 (P51123), TAF10 (Q9U5W9), TAF12 (P49905), TAF6 (P49847), TAF9 (Q27272), TAFAB (Q9XZT7), asx (Q9V727), ebi (Q95RJ9), lis1 (Q7KNS3), nu301 (Q9W0T1), o76216 (O76216), q8t9f1 (Q8T9F1), q95rv8 (Q95RV8), q9bmq0 (Q9BMQ0), q9v9t4 (Q9V9T4), q9vlk2 (Q9VLK2), q9vt91 (Q9VT91), q9vtz1 (Q9VTZ1), q9vvi0 (Q9VVI0), q9vyt7 (Q9VYT7), q9w3j1 (Q9W3J1), tad2a (Q7KSD8), tad2a (Q7KSD8-4), tad2b (Q8I8V0), tra1 (Q8I8…	26	20	0.42 [('regulation of transcription', '1.09e-12')]	0.23 [('transcription factor TFIID complex', '8.70e-12')]	0.62 []
260.70	Vps4p ATPase complex (Vps protein complex)	SNF7 (P39929), VPS24 (P36095), VPS4 (P52917)	3	Q8SXB1 (Q8SXB1), Q8T0Q4 (Q8T0Q4), Q9VN02 (Q9VN02), Q9VVI9 (Q9VVI9), q961h1 (Q961H1), q9nhf1 (Q9NHF1), q9vbi3 (Q9VBI3), q9vn89 (Q9VN89), q9w236 (Q9W236), q9y162 (Q9Y162), spast (Q8I0P1)	11	7	0.55 [('PROTEIN TRANSPORT', '2.91e-09')]	0.09 []	0.55 []
440.12.30	Nop56p/Nop1p complex	FBRL (P15646), NOP58 (Q12499), SIK1 (Q12460)	3	Q9VM69 (Q9VM69), fbrl (Q9W1V3), ncm (Q9VJ87), q9vb86 (Q9VB86), q9vfu0 (Q9VFU0), q9vg21 (Q9VG21), q9vnx6 (Q9VNX6)	7	6	0.29 [('rRNA processing', '8.65e-04')]	0.14 [('dense fibrillar component', '7.24e-03')]	0.71 []
60	Anaphase promoting complex (APC)	APC1 (P53886), APC10 (P53068), APC11 (Q12157), APC2 (Q12440), APC4 (Q04601), APC5 (Q08683), APC9 (Q12107), CDC16 (P09798), CDC23 (P16522), CDC26 (P14724), CDC27 (P38042)	11	APC10 (Q9V831), Q95TK2 (Q95TK2), Q9VXV3 (Q9VXV3), Q9W1E5 (Q9W1E5), o96679 (O96679), q9vs37 (Q9VS37), q9y148 (Q9Y148)	7	3	0.29 [('cell cycle', '3.42e-03'), ('negative regulation of synaptic growth at neuromuscular junction', '1.92e-04'), ('regulation of cell cycle', '3.67e-03'), ('regulation of mitotic metaphase/anaphase transition', '1.37e-04'), ('regulation of synaptic transmission', '1.37e-04'), ('ubiquitin-dependent protein catabolic process', '8.10e-03')]	0.57 [('ANAPHASE-PROMOTING COMPLEX', '2.00e-11')]	0.29 [('binding', '2.32e-02'), ('ubiquitin protein ligase binding', '3.29e-04')]
310	Nuclear pore complex (NPC)	GLE2 (P40066), NOP14 (Q99207), NU100 (Q02629), NU116 (Q02630), NU133 (P36161), NU157 (P40064), NU159 (P40477), NU170 (P38181), NU188 (P52593), NUP1 (P20676), NUP2 (P32499), NUP42 (P49686), PO152 (P39685)	13	NU214 (Q9W1X4), NUP54 (Q9V6B9), NUPL1 (Q9VDV3), Q9VCH5 (Q9VCH5), Q9VKL5 (Q9VKL5), o76523 (O76523), q8swv7 (Q8SWV7), q8t4a6 (Q8T4A6), q9vaj2 (Q9VAJ2), q9vbu7 (Q9VBU7), q9vgh5 (Q9VGH5), q9vgl0 (Q9VGL0), q9vk59 (Q9VK59), q9vtr6 (Q9VTR6), q9vxe6 (Q9VXE6), q9w1t0 (Q9W1T0)	16	11	0.19 [('INTRACELLULAR PROTEIN TRANSMEMBRANE TRANSPORT', '1.94e-05'), ('mRNA transport', '4.51e-06'), ('nucleocytoplasmic transport', '1.88e-06')]	0.31 [('NUCLEAR PORE', '5.74e-08')]	0.56 []
440.10.10	pre mRNA3'-end processing factor CFI	CLP1 (Q08685), HRP1 (Q99383), PCF11 (P39081), RNA14 (P25298), RNA15 (P25299)	5	q86nl1 (Q86NL1), q86pc3 (Q86PC3), q9ve52 (Q9VE52), q9w2j2 (Q9W2J2), suf (P25991)	5	5	0.2 []	0.2 []	0.6 []
265	Kel1p/Kel2p complex	KEL1 (P38853), KEL2 (P50090)	2	Q9W3D5 (Q9W3D5), q9v410 (Q9V410), q9w281 (Q9W281)	3	2	0.0 []	0.0 []	1.0 []
510.190.140	Tup1/Ssn6 complex	CYC8 (P14922), TUP1 (P16649)	2	EBI (Q95RJ9), Q9VUB7 (Q9VUB7), Q9W0L7 (Q9W0L7), fbxw7 (Q9VZF4), q9ve98 (Q9VE98), q9vl07 (Q9VL07), q9vp17 (Q9VP17), q9vvi0 (Q9VVI0), spen (Q8SX83), spen (Q8SX83-3), wds (Q9V3J8)	11	8	0.27 [('epidermal growth factor receptor signaling pathway', '2.44e-05')]	0.36 []	0.27 []
