# Supplementary material for: Increasing the precision of orthology-based complex prediction through network alignment
Source: PeerJ. 2014 May 29;2:e413. doi: 10.7717/peerj.413 (PMC4045337; doi:10.7717/peerj.413)
Supplement: Table S3 — This table contains six sheets with the following contents: HC predictions in human—Prediction of human complexes by aligning mycoplasma complexes to the human interactome (high-confidence predictions). All predictions in human—Prediction of human complexes by aligning mycoplasma complexes to the human interactome (all predictions). HC predictions in fly—Prediction of fly complexes by aligning mycoplasma complexes to the fly interactome (high-confidence predictions). All predictions in fly—Prediction of fly complexes by aligning mycoplasma complexes to the fly interactome (all predictions). HC predictions in yeast—Prediction of yeast complexes by aligning mycoplasma complexes to the yeast interactome (high-confidence predictions). All predictions in yeast—Prediction of yeast complexes by aligning mycoplasma complexes to the yeast interactome (all predictions). #QCC/#TCC: number of query/target complex components; only significant GO terms are shown; those GO terms that also belong to the set of most abundant significant GO terms of the given query complex are highlighted in capitals; complexes are sorted by homogeneity, followed by the fraction and number of new components compared to all known complexes in the target species; new components are shown in lower case. [file peerj-02-413-s004.xls]

## Sheet: HC predictions in human
Prediction of human complexes by aligning mycoplasma complexes to the human interactome (high-confidence predictions). #QCC/#TCC: number of query/target complex components; only significant GO terms are shown; those GO terms that also belong to the set of most abundant significant GO terms of the given query complex are highlighted in capitals; complexes are sorted by homogeneity, followed by the…
Query complex ID	Query complex name	Query complex components	#QCC	Target complex components	#TCC	New	Biological process homogeneity	Cellular component homogeneity	Molecular function homogeneity
3	DNA Polymerase III _ complex	DPO3X (P75177), Y007 (P75105), Y450 (Q50362)	3	RFC2 (P35250), RFC4 (P35249), RFC5 (P40937)	3	0	1.0 [('nucleotide-excision repair, DNA gap filling', '1.47e-08')]	1.0 [('DNA replication factor C complex', '4.33e-10'), ('nucleoplasm', '1.07e-04')]	1.0 [('ATP binding', '5.71e-03'), ('DNA clamp loader activity', '2.17e-10')]

## Sheet: All predictions in human
Prediction of human complexes by aligning mycoplasma complexes to the human interactome (all predictions). #QCC/#TCC: number of query/target complex components; only significant GO terms are shown; those GO terms that also belong to the set of most abundant significant GO terms of the given query complex are highlighted in capitals; complexes are sorted by homogeneity, followed by the fraction an…
Query complex ID	Query complex name	Query complex components	#QCC	Target complex components	#TCC	New	Biological process homogeneity	Cellular component homogeneity	Molecular function homogeneity
3	DNA Polymerase III _ complex	DPO3X (P75177), Y007 (P75105), Y450 (Q50362)	3	RFC2 (P35250), RFC4 (P35249), RFC5 (P40937)	3	0	1.0 [('nucleotide-excision repair, DNA gap filling', '1.47e-08')]	1.0 [('DNA replication factor C complex', '4.33e-10'), ('nucleoplasm', '1.07e-04')]	1.0 [('ATP binding', '5.71e-03'), ('DNA clamp loader activity', '2.17e-10')]
34	Restriction enzyme complex	FTSH (P75120), KAD (Q50299), T1MD (P75436), Y438 (P75340), Y663 (P75128)	5	KAD2 (P54819), afg32 (Q9Y4W6), spg7 (Q9UQ90), ymel1 (Q96TA2)	4	3	0.75 [('proteolysis', '1.59e-04')]	0.5 [('mitochondrion', '1.02e-02')]	1.0 [('ATP binding', '4.77e-04')]
40	Cohesin like complex	CH60 (P78012), LON (P78025), P115 (P75361), SCPA (P75478), SCPB (P75477), UVRB (P75558), Y423 (P75364), Y508 (P75278)	8	SMC2 (O95347), SMC4 (Q9NTJ3), ch60 (P10809), lonm (P36776), q96ri3 (Q96RI3)	5	3	0.4 [('T cell activation', '4.43e-04'), ('mitotic chromosome condensation', '5.79e-05'), ('positive regulation of interferon-alpha production', '1.61e-06'), ('positive regulation of interferon-gamma production', '9.66e-06')]	0.4 [('condensin complex', '9.66e-06'), ('mitochondrial inner membrane', '3.11e-03'), ('secretory granule', '2.46e-04')]	1.0 [('ATP binding', '1.24e-04')]
8	Protein chaperone complex	CLPB (P75247), DNAJ (P78004), DNAJL (Q50312), DNAK (P75344), GRPE (P78017), HRCA (P75351), MGP3 (Q50341), NAOX (P75389), PGK (P78018), PPH (P75525), RL10 (P75240), SPOT (P75386), SYG (P75425), Y297 (P75481), Y441 (P75337), Y547 (P75231)	16	GRP78 (P11021), HSP7C (P11142), clpb (Q9H078), dnja1 (P31689), dnja2 (O60884), dnja3 (Q96EY1), grp75 (P38646), hsp76 (P17066), pgk1 (P00558), syg (P41250)	10	8	0.5 [('protein folding', '4.91e-08')]	0.3 [('cell surface', '3.85e-04')]	0.7 [('ATP binding', '3.65e-05')]
27	Restriction enzyme complex	DNAB (P75539), GALE (P75517), RBGA (P75135), RL35 (P75447), T1RX (P75431), T1SX (P75159), Y254 (Q9EXC9), Y526 (P75252), Y592 (Q50335)	9	gale (Q14376), mtg1 (Q9BT17), nog2 (Q13823)	3	3	0.33 [('cellular metabolic process', '9.41e-03'), ('galactose catabolic process', '1.88e-03')]	0.33 []	0.67 [('GTP binding', '1.29e-02')]
44	Pyruvate dehydrogenase complex	CH10 (P75205), CH60 (P78012), DLDH (P75393), DYR (P78028), KTHY (P75106), MNME (P75104), ODPA (P75390), ODPB (P75391), OTCC (P75473), P115 (P75361), SYM (P75091), SYT (P75225), Y009 (P78005)	13	ODPA (P08559), ODPAT (P29803), ODPB (P11177), ch60 (P10809), dldh (P09622), gshr (P00390), gtpb3 (Q969Y2), odba (P12694), odbb (P21953), otc (P00480), pyr1 (P27708), q8te01 (Q8TE01), q96ri3 (Q96RI3), smc2 (O95347), smc4 (Q9NTJ3), symc (P56192), sytc (P26639), sytc2 (A2RTX5)	18	15	0.33 [('OXIDATION REDUCTION', '5.45e-06')]	0.33 [('mitochondrial matrix', '1.29e-08')]	0.44 [('ATP binding', '7.03e-04')]

## Sheet: HC predictions in fly
Prediction of fly complexes by aligning mycoplasma complexes to the fly interactome (high-confidence predictions). #QCC/#TCC: number of query/target complex components; only significant GO terms are shown; those GO terms that also belong to the set of most abundant significant GO terms of the given query complex are highlighted in capitals; complexes are sorted by homogeneity, followed by the fra…
Query complex ID	Query complex name	Query complex components	#QCC	Target complex components	#TCC	New	Biological process homogeneity	Cellular component homogeneity	Molecular function homogeneity
47	ATP synthase complex	ATPA (Q50329), ATPB (Q50331), ATPF (Q50327), PARA (Q50314), Y153 (P75033)	5	VATA1 (P48602), VATA2 (Q27331), atpa (P35381), atpb (Q05825), q9vk47 (Q9VK47), vatb (P31409)	6	4	1.0 [('ATP synthesis coupled proton transport', '5.42e-14')]	0.33 [('mitochondrial inner membrane', '2.56e-03'), ('proton-transporting ATP synthase complex, catalytic core F(1)', '5.23e-05'), ('proton-transporting V-type ATPase, V1 domain', '5.23e-05'), ('vacuolar proton-transporting V-type ATPase, V1 domain', '1.57e-05')]	1.0 [('HYDROGEN ION TRANSPORTING ATP SYNTHASE ACTIVITY, ROTATIONAL MECHANISM', '1.76e-15'), ('proton-transporting ATPase activity, rotational mechanism', '1.76e-15')]

## Sheet: All predictions in fly
Prediction of fly complexes by aligning mycoplasma complexes to the fly interactome (all predictions). #QCC/#TCC: number of query/target complex components; only significant GO terms are shown; those GO terms that also belong to the set of most abundant significant GO terms of the given query complex are highlighted in capitals; complexes are sorted by homogeneity, followed by the fraction and nu…
Query complex ID	Query complex name	Query complex components	#QCC	Target complex components	#TCC	New	Biological process homogeneity	Cellular component homogeneity	Molecular function homogeneity
47	ATP synthase complex	ATPA (Q50329), ATPB (Q50331), ATPF (Q50327), PARA (Q50314), Y153 (P75033)	5	VATA1 (P48602), VATA2 (Q27331), atpa (P35381), atpb (Q05825), q9vk47 (Q9VK47), vatb (P31409)	6	4	1.0 [('ATP synthesis coupled proton transport', '5.42e-14')]	0.33 [('mitochondrial inner membrane', '2.56e-03'), ('proton-transporting ATP synthase complex, catalytic core F(1)', '5.23e-05'), ('proton-transporting V-type ATPase, V1 domain', '5.23e-05'), ('vacuolar proton-transporting V-type ATPase, V1 domain', '1.57e-05')]	1.0 [('HYDROGEN ION TRANSPORTING ATP SYNTHASE ACTIVITY, ROTATIONAL MECHANISM', '1.76e-15'), ('proton-transporting ATPase activity, rotational mechanism', '1.76e-15')]
12	Glycolytic enzyme complex 1	ALF (P75089), G3P (P75358), KPYK (P78031)	3	G3P2 (P07487), g3p1 (P07486), q9vd23 (Q9VD23)	3	2	1.0 [('GLYCOLYSIS', '1.28e-07')]	0.67 [('lipid particle', '4.62e-03')]	0.67 [('NAD or NADH binding', '1.51e-04'), ('glyceraldehyde-3-phosphate dehydrogenase (phosphorylating) activity', '9.81e-06')]
34	Restriction enzyme complex	FTSH (P75120), KAD (Q50299), T1MD (P75436), Y438 (P75340), Y663 (P75128)	5	Q9VGU6 (Q9VGU6), kad2 (Q9U915), prs8 (O18413), q8t4g5 (Q8T4G5), q9va54 (Q9VA54), q9w1y0 (Q9W1Y0)	6	5	0.5 [('proteolysis', '1.92e-03')]	0.33 []	1.0 [('ATP binding', '7.32e-07')]
38	Peptidase complex	AMPA (P75206), CARDS (P75409), FTSH (P75120), G6PI (P78033), GATB (P75533), GPMI (P75167), OPPF (P75551), PEPF (P54125), PSTB (P75186), Y358 (P75422), Y611 (P75184)	11	PRS8 (O18413), mdr49 (Q00449), mdr65 (Q00748), q8ih82 (Q8IH82), q8t4g5 (Q8T4G5), q95r35 (Q95R35), q9va54 (Q9VA54), q9vf20 (Q9VF20), q9vsm6 (Q9VSM6), q9w1y0 (Q9W1Y0)	10	9	0.6 [('PROTEOLYSIS', '3.04e-07')]	0.4 [('integral to membrane', '8.14e-03')]	0.7 [('ATP binding', '4.17e-06')]
116	Complex 116	CH60 (P78012), EFTU (P23568)	2	Q9VHL2 (Q9VHL2), TCPA (P12613), ch60 (O02649), ch60b (Q9VPS5), ch60c (Q9VMN5), ef1a1 (P08736), ef1a2 (P05303), q9vjx7 (Q9VJX7), q9vk85 (Q9VK85), q9w074 (Q9W074), q9w392 (Q9W392), tcpg (P48605)	12	10	0.58 [('protein folding', '9.40e-12')]	0.25 [('lipid particle', '6.37e-03'), ('mitochondrial matrix', '1.41e-05')]	0.67 [('ATP binding', '1.73e-06')]
50	Ribosome complex	EFTU (P23568), ENGA (P75309), FTSZ (P75464), IF2 (P75590), IF3 (P78024), KTHY (P75106), NUSA (P75591), PGSA (P75520), PTA (P75359), PTH (P78034), RL1 (P78035), RL10 (P75240), RL11 (P75550), RL16 (P41204), RL17 (Q59547), RL19 (P75133), RL2 (P75577), RL20 (P78023), RL23 (P75578), RL24 (Q50307), RL27 (P75458), RL3 (P75580), RL36 (P52864), RL4 (P75579), RL5 (Q50306), RL6 (Q50303), RL7 (P75239), RL9 (…	62	Q8MRV7 (Q8MRV7), Q8SXF0 (Q8SXF0), Q8SYP9 (Q8SYP9), Q9V3D0 (Q9V3D0), Q9VXQ0 (Q9VXQ0), RL8 (Q9V3G1), RM11 (Q9VFJ2), ddx17 (P19109), ddx17 (P19109-2), ef1a1 (P08736), ef1a2 (P05303), if4a (Q02748), q8sxh3 (Q8SXH3), q9vc87 (Q9VC87), q9vk85 (Q9VK85), q9vkb0 (Q9VKB0), q9vzp5 (Q9VZP5), q9w074 (Q9W074), rs2 (P31009), rt07 (Q9VKX4)	20	13	0.5 [('TRANSLATION', '9.15e-13')]	0.35 [('RIBOSOME', '1.84e-08')]	0.6 []
44	Pyruvate dehydrogenase complex	CH10 (P75205), CH60 (P78012), DLDH (P75393), DYR (P78028), KTHY (P75106), MNME (P75104), ODPA (P75390), ODPB (P75391), OTCC (P75473), P115 (P75361), SYM (P75091), SYT (P75225), Y009 (P78005)	13	Q9VCD8 (Q9VCD8), Q9VXE9 (Q9VXE9), ch60 (O02649), ch60b (Q9VPS5), ch60c (Q9VMN5), pyr1 (P05990), q9v3a7 (Q9V3A7), q9vc87 (Q9VC87), q9vdc1 (Q9VDC1), q9vhb8 (Q9VHB8), q9vhl2 (Q9VHL2), q9vjx7 (Q9VJX7), q9vkb0 (Q9VKB0), q9vvl7 (Q9VVL7), q9vz82 (Q9VZ82), q9w392 (Q9W392), q9w4h4 (Q9W4H4), symm (Q9VFL5), tcpa (P12613), tcpg (P48605), trxr1 (P91938), trxr1 (P91938-2), trxr2 (Q9VNT5)	23	21	0.3 [('protein folding', '1.36e-09')]	0.26 [('CYTOPLASM', '7.48e-03')]	0.65 [('ATP binding', '6.12e-12')]
8	Protein chaperone complex	CLPB (P75247), DNAJ (P78004), DNAJL (Q50312), DNAK (P75344), GRPE (P78017), HRCA (P75351), MGP3 (Q50341), NAOX (P75389), PGK (P78018), PPH (P75525), RL10 (P75240), SPOT (P75386), SYG (P75425), Y297 (P75481), Y441 (P75337), Y547 (P75231)	16	HSP68 (O97125), HSP70 (P82910), HSP72 (Q8INI8), hsp7c (P29844), hsp7d (P11147), hsp7e (P29845), pgk (Q01604), q8szx1 (Q8SZX1), q9vfv9 (Q9VFV9), q9vpy9 (Q9VPY9), q9vqf4 (Q9VQF4), tid (Q27237)	12	9	0.42 [('protein folding', '8.02e-08')]	0.17 []	0.58 [('ATP binding', '1.81e-05')]
49	RNA polymerase complex	DNAJL (Q50312), EX53 (P75403), IF1 (Q50298), IF2 (P75590), NUSA (P75591), RECA (P78014), RL11 (P75550), RL29 (Q50310), RL7 (P75239), RPOA (Q50295), RPOB (P78013), RPOC (P75271), RPOD (P78022), RS14Z (Q50305), SYE (P75114), SYG (P75425), SYN (P75521), SYW (P75510), TOP1 (P78032), Y009 (P78005), Y014 (P75099), Y020 (P75093), Y067 (P75049), Y153 (P75033), Y266 (P75509), Y437 (P75341), Y443 (P75335),…	28	Q8SXM3 (Q8SXM3), RPB1 (P04052), RPB2 (P08266), chd3 (O16102), if4a (Q02748), iswi (Q24368), q9njh7 (Q9NJH7), q9v434 (Q9V434), q9vdc1 (Q9VDC1), q9vf02 (Q9VF02), q9vif6 (Q9VIF6), q9vvl8 (Q9VVL8), q9vzp5 (Q9VZP5), rm11 (Q9VFJ2), rpa1 (P91875), rpc2 (P25167)	16	13	0.25 [('transcription', '2.39e-02')]	0.19 [('DNA-directed RNA polymerase II, core complex', '2.16e-07')]	0.5 [('DNA binding', '5.60e-07')]

## Sheet: HC predictions in yeast
Prediction of yeast complexes by aligning mycoplasma complexes to the yeast interactome (high-confidence predictions). #QCC/#TCC: number of query/target complex components; only significant GO terms are shown; those GO terms that also belong to the set of most abundant significant GO terms of the given query complex are highlighted in capitals; complexes are sorted by homogeneity, followed by the…
Query complex ID	Query complex name	Query complex components	#QCC	Target complex components	#TCC	New	Biological process homogeneity	Cellular component homogeneity	Molecular function homogeneity
143	6-phosphofructokinase /Phosphohexokinase	K6PF (P75476)	1	K6PF1 (P16861), K6PF2 (P16862)	2	0	1.0 [('glycolysis', '2.50e-04'), ('proton transport', '1.21e-05')]	1.0 [('6-PHOSPHOFRUCTOKINASE COMPLEX', '5.74e-07')]	1.0 [('6-PHOSPHOFRUCTOKINASE ACTIVITY', '5.74e-07'), ('magnesium ion binding', '6.68e-03')]
149	Ribonucleoside-diphosphate reductase subunit _	RIR1 (P78027)	1	RIR1 (P21524), RIR3 (P21672)	2	0	1.0 [('DNA replication', '2.04e-04'), ('deoxyribonucleotide biosynthetic process', '7.54e-06'), ('oxidation reduction', '1.09e-02')]	1.0 [('RIBONUCLEOSIDE-DIPHOSPHATE REDUCTASE COMPLEX', '3.02e-06')]	1.0 [('ribonucleoside-diphosphate reductase activity', '3.02e-06')]
47	ATP synthase complex	ATPA (Q50329), ATPB (Q50331), ATPF (Q50327), PARA (Q50314), Y153 (P75033)	5	ATPA (P07251), ATPB (P00830), VATA (P17255), vatb (P16140)	4	1	1.0 [('ATP synthesis coupled proton transport', '2.78e-09')]	0.5 [('fungal-type vacuole membrane', '7.04e-03'), ('mitochondrial proton-transporting ATP synthase, catalytic core', '2.58e-06'), ('vacuolar proton-transporting V-type ATPase, V1 domain', '7.23e-05')]	1.0 [('HYDROGEN ION TRANSPORTING ATP SYNTHASE ACTIVITY, ROTATIONAL MECHANISM', '2.34e-11'), ('proton-transporting ATPase activity, rotational mechanism', '7.20e-10')]

## Sheet: All predictions in yeast
Prediction of yeast complexes by aligning mycoplasma complexes to the yeast interactome (all predictions). #QCC/#TCC: number of query/target complex components; only significant GO terms are shown; those GO terms that also belong to the set of most abundant significant GO terms of the given query complex are highlighted in capitals; complexes are sorted by homogeneity, followed by the fraction an…
Query complex ID	Query complex name	Query complex components	#QCC	Target complex components	#TCC	New	Biological process homogeneity	Cellular component homogeneity	Molecular function homogeneity
3	DNA Polymerase III _ complex	DPO3X (P75177), Y007 (P75105), Y450 (Q50362)	3	RFC2 (P40348), RFC3 (P38629), RFC4 (P40339)	3	0	1.0 [('leading strand elongation', '1.63e-07'), ('mismatch repair', '4.35e-07'), ('sister chromatid cohesion', '4.49e-09')]	1.0 [('Ctf18 RFC-like complex', '1.57e-08'), ('DNA replication factor C complex', '4.49e-09'), ('Elg1 RFC-like complex', '4.49e-09'), ('Rad17 RFC-like complex', '4.49e-09')]	1.0 [('ATP binding', '1.73e-02'), ('DNA clamp loader activity', '1.80e-09')]
69	Complex 69	K6PF (P75476), Y644 (P75153)	2	K6PF1 (P16861), K6PF2 (P16862)	2	0	1.0 [('glycolysis', '2.50e-04'), ('proton transport', '1.21e-05')]	1.0 [('6-phosphofructokinase complex', '5.74e-07')]	1.0 [('6-phosphofructokinase activity', '5.74e-07'), ('magnesium ion binding', '6.68e-03')]
94	Ribonucleoside-diphosphate reductase complex	RIR1 (P78027), RIR2 (P75461)	2	RIR1 (P21524), RIR3 (P21672)	2	0	1.0 [('DNA REPLICATION', '2.04e-04'), ('OXIDATION REDUCTION', '1.09e-02'), ('deoxyribonucleotide biosynthetic process', '7.54e-06')]	1.0 [('RIBONUCLEOSIDE-DIPHOSPHATE REDUCTASE COMPLEX', '3.02e-06')]	1.0 [('RIBONUCLEOSIDE-DIPHOSPHATE REDUCTASE ACTIVITY', '3.02e-06')]
143	6-phosphofructokinase /Phosphohexokinase	K6PF (P75476)	1	K6PF1 (P16861), K6PF2 (P16862)	2	0	1.0 [('glycolysis', '2.50e-04'), ('proton transport', '1.21e-05')]	1.0 [('6-PHOSPHOFRUCTOKINASE COMPLEX', '5.74e-07')]	1.0 [('6-PHOSPHOFRUCTOKINASE ACTIVITY', '5.74e-07'), ('magnesium ion binding', '6.68e-03')]
149	Ribonucleoside-diphosphate reductase subunit _	RIR1 (P78027)	1	RIR1 (P21524), RIR3 (P21672)	2	0	1.0 [('DNA replication', '2.04e-04'), ('deoxyribonucleotide biosynthetic process', '7.54e-06'), ('oxidation reduction', '1.09e-02')]	1.0 [('RIBONUCLEOSIDE-DIPHOSPHATE REDUCTASE COMPLEX', '3.02e-06')]	1.0 [('ribonucleoside-diphosphate reductase activity', '3.02e-06')]
47	ATP synthase complex	ATPA (Q50329), ATPB (Q50331), ATPF (Q50327), PARA (Q50314), Y153 (P75033)	5	ATPA (P07251), ATPB (P00830), VATA (P17255), vatb (P16140)	4	1	1.0 [('ATP synthesis coupled proton transport', '2.78e-09')]	0.5 [('fungal-type vacuole membrane', '7.04e-03'), ('mitochondrial proton-transporting ATP synthase, catalytic core', '2.58e-06'), ('vacuolar proton-transporting V-type ATPase, V1 domain', '7.23e-05')]	1.0 [('HYDROGEN ION TRANSPORTING ATP SYNTHASE ACTIVITY, ROTATIONAL MECHANISM', '2.34e-11'), ('proton-transporting ATPase activity, rotational mechanism', '7.20e-10')]
107	Complex 107	METK (P78003), Y048 (P75066)	2	METK1 (P10659), METK2 (P19358)	2	0	1.0 [('S-adenosylmethionine biosynthetic process', '6.46e-07'), ('methionine metabolic process', '1.36e-05'), ('one-carbon metabolic process', '6.79e-05')]	0.5 []	1.0 [('cobalt ion binding', '6.46e-06'), ('magnesium ion binding', '7.51e-03'), ('methionine adenosyltransferase activity', '6.46e-07'), ('potassium ion binding', '5.04e-05')]
34	Restriction enzyme complex	FTSH (P75120), KAD (Q50299), T1MD (P75436), Y438 (P75340), Y663 (P75128)	5	PRS10 (P53549), PRS4 (P40327), PRS6A (P33297), PRS6B (P33298), PRS7 (P33299), PRS8 (Q01939), afg3 (P39925), kad1 (P07170), kad2 (P26364), q6b1i1 (Q6B1I1), rca1 (P40341), yme1 (P32795)	12	6	0.5 [('ubiquitin-dependent protein catabolic process', '2.26e-08')]	0.5 [('cytosol', '4.46e-06'), ('proteasome regulatory particle, base subcomplex', '1.29e-14')]	1.0 [('ATP binding', '2.85e-11')]
111	Complex 111	TILS (P75549), Y623 (P75172)	2	FAL1 (Q12099), IF4A (P10081)	2	0	0.5 []	0.5 [('eukaryotic translation initiation factor 4F complex', '1.36e-02')]	1.0 [('ATP-dependent RNA helicase activity', '2.27e-04'), ('RNA binding', '2.16e-02')]
40	Cohesin like complex	CH60 (P78012), LON (P78025), P115 (P75361), SCPA (P75478), SCPB (P75477), UVRB (P75558), Y423 (P75364), Y508 (P75278)	8	TCPA (P12612), TCPB (P39076), TCPD (P39078), TCPE (P40413), TCPG (P39077), TCPH (P42943), TCPZ (P39079), hsp60 (P19882), lonm (P36775), smc1 (P32908), smc2 (P38989), smc3 (P47037), smc4 (Q12267), smc5 (Q08204), uso1 (P25386)	15	8	0.47 [('protein folding', '9.43e-10')]	0.47 [('chaperonin-containing T-complex', '6.60e-16')]	0.93 [('ATP binding', '3.00e-12')]
38	Peptidase complex	AMPA (P75206), CARDS (P75409), FTSH (P75120), G6PI (P78033), GATB (P75533), GPMI (P75167), OPPF (P75551), PEPF (P54125), PSTB (P75186), Y358 (P75422), Y611 (P75184)	11	PRS10 (P53549), PRS4 (P40327), PRS6A (P33297), PRS6B (P33298), PRS7 (P33299), PRS8 (Q01939), afg3 (P39925), atm1 (P40416), bpt1 (P14772), g6pi (P12709), gatb (P33893), mdl2 (P33311), nft1 (P36028), q6b1i1 (Q6B1I1), rca1 (P40341), ste6 (P12866), ybt1 (P32386), ycfi (P39109), yhd5 (P38735), yme1 (P32795), yo075 (Q08234)	21	15	0.29 [('ubiquitin-dependent protein catabolic process', '7.23e-07')]	0.52 [('integral to membrane', '8.20e-04')]	0.95 [('ATP binding', '6.60e-16')]
49	RNA polymerase complex	DNAJL (Q50312), EX53 (P75403), IF1 (Q50298), IF2 (P75590), NUSA (P75591), RECA (P78014), RL11 (P75550), RL29 (Q50310), RL7 (P75239), RPOA (Q50295), RPOB (P78013), RPOC (P75271), RPOD (P78022), RS14Z (Q50305), SYE (P75114), SYG (P75425), SYN (P75521), SYW (P75510), TOP1 (P78032), Y009 (P78005), Y014 (P75099), Y020 (P75093), Y067 (P75049), Y153 (P75033), Y266 (P75509), Y437 (P75341), Y443 (P75335),…	28	ISW1 (P38144), ISW2 (Q08773), MOT1 (P32333), RPA2 (P22138), RPC1 (P04051), RPC2 (P22276), STH1 (P32597), chd1 (P32657), dbp3 (P20447), dbp5 (P20449), dbp8 (P38719), dhh1 (P39517), drs1 (P32892), fal1 (Q12099), has1 (Q03532), if2m (P25038), if2p (P39730), if4a (P10081), rad26 (P40352), rdh54 (P38086), rm19 (P53875), rpa1 (P10964), rpb1 (P04050), rpb2 (P08518), rrp3 (P38712), snf2 (P22082), sub2 (Q…	40	33	0.17 []	0.23 []	0.78 [('ATP binding', '6.60e-16')]
50	Ribosome complex	EFTU (P23568), ENGA (P75309), FTSZ (P75464), IF2 (P75590), IF3 (P78024), KTHY (P75106), NUSA (P75591), PGSA (P75520), PTA (P75359), PTH (P78034), RL1 (P78035), RL10 (P75240), RL11 (P75550), RL16 (P41204), RL17 (Q59547), RL19 (P75133), RL2 (P75577), RL20 (P78023), RL23 (P75578), RL24 (Q50307), RL27 (P75458), RL3 (P75580), RL36 (P52864), RL4 (P75579), RL5 (Q50306), RL6 (Q50303), RL7 (P75239), RL9 (…	62	RM08 (P22353), RT04 (P32902), RT07 (P47150), RT09 (P38120), RT12 (P53732), RT19 (P53733), SWS2 (P53937), adp1 (P25371), atm1 (P40416), dbp1 (P24784), dbp2 (P24783), dbp3 (P20447), dbp4 (P20448), ded1 (P06634), drs1 (P32892), ef1a (P02994), eftu (P02992), erf3 (P05453), fal1 (Q12099), hbs1 (P32769), if2m (P25038), if2p (P39730), if4a (P10081), mdl2 (P33311), mss1 (P32559), pdr12 (Q02785), rl2 (P05…	47	40	0.23 [('mitochondrial translation', '4.17e-11')]	0.21 []	0.51 [('ATP binding', '9.17e-11')]
