# Supplementary material for: Increasing the precision of orthology-based complex prediction through network alignment
Source: PeerJ. 2014 May 29;2:e413. doi: 10.7717/peerj.413 (PMC4045337; doi:10.7717/peerj.413)
Supplement: Table S4 — This table contains four sheets with the following contents: Human interactome—List of binary protein–protein interactions in human (based on interaction data reported in the IntAct, MINT and HPRD databases, excluding those without support in form of Pubmed ID(s) or interaction detection method(s)). Fly interactome—List of binary protein–protein interactions in fly (based on interaction data reported in the IntAct and MINT databases, excluding those without support in form of Pubmed ID(s) or interaction detection method(s)). Yeast interactome—List of binary protein–protein interactions in yeast (based on interaction data reported in the IntAct and MINT databases, excluding those without support in form of Pubmed ID(s) or interaction detection method(s)). Mycoplasma interactome—List of binary protein–protein interactions in mycoplasma (based on interaction data reported by Kühner et al., considering only high-confidence interactions). Interaction reliabilities were estimated based on the number of publications supporting the given interaction (0.1: 1 Pubmed ID, 0.3: 2 Pubmed IDs, 0.9: ≥ 3 Pubmed IDs). [file peerj-02-413-s005.xls]

## Sheet: Human interactome
List of binary protein-protein interactions in human. Based on interaction data reported in the IntAct, MINT and HPRD databases; to increase the quality of the interactome network, all those interactions without support in form of Pubmed ID(s) or interaction detection method(s) were filtered out; the estimated interaction reliability is based on the number of publications supporting the given int…
Protein ID1	Protein ID2	Interaction reliability
A0AVK6	Q96AV8	0.1
A0AVT1	O15198	0.1
A0FGR8	P14672	0.1
A0JLT2	A0JLT2	0.9
A0JLT2	O00472	0.1
A0JLT2	O00567	0.1
A0JLT2	O00571	0.1
A0JLT2	O14645	0.1
A0JLT2	O15042	0.1
A0JLT2	O15514	0.1
A0JLT2	O43513	0.3
A0JLT2	O60244	0.3
A0JLT2	O75448	0.3
A0JLT2	O75586	0.3
A0JLT2	O76021	0.1
A0JLT2	O95071	0.1
A0JLT2	O95232	0.1
A0JLT2	O95402	0.3
A0JLT2	O95816	0.1
A0JLT2	P02545	0.1
A0JLT2	P06748	0.1
A0JLT2	P10809	0.1
A0JLT2	P17480	0.1
A0JLT2	P19387	0.1
A0JLT2	P19388	0.1
A0JLT2	P22087	0.1
A0JLT2	P24863	0.1
A0JLT2	P24928	0.1
A0JLT2	P25963	0.1
A0JLT2	P26599	0.1
A0JLT2	P27707	0.1
A0JLT2	P30876	0.1
A0JLT2	P31689	0.1
A0JLT2	P34931	0.1
A0JLT2	P36954	0.1
A0JLT2	P38646	0.1
A0JLT2	P42166	0.1
A0JLT2	P46060	0.1
A0JLT2	P49336	0.1
A0JLT2	P50570	0.1
A0JLT2	P51610	0.1
A0JLT2	P52272	0.1
A0JLT2	P52292	0.1
A0JLT2	P52434	0.1
A0JLT2	P52435	0.1
A0JLT2	P60842	0.1
A0JLT2	P61218	0.1
A0JLT2	P62314	0.1
A0JLT2	P62487	0.1
A0JLT2	P62875	0.1
A0JLT2	P68104	0.1
A0JLT2	P84103	0.1
A0JLT2	Q13148	0.1
A0JLT2	Q13427	0.1
A0JLT2	Q13428	0.1
A0JLT2	Q13503	0.3
A0JLT2	Q13523	0.1
A0JLT2	Q13838	0.1
A0JLT2	Q14498	0.1
A0JLT2	Q14978	0.1
A0JLT2	Q14980	0.1
A0JLT2	Q15233	0.1
A0JLT2	Q15287	0.1
A0JLT2	Q15528	0.9
A0JLT2	Q15648	0.9
A0JLT2	Q16531	0.1
A0JLT2	Q16637	0.1
A0JLT2	Q3L8U1	0.1
A0JLT2	Q6IAN0	0.1
A0JLT2	Q6P2C8	0.3
A0JLT2	Q71F56	0.1
A0JLT2	Q71SY5	0.3
A0JLT2	Q76FK4	0.1
A0JLT2	Q8IXW5	0.1
A0JLT2	Q8TBK6	0.1
A0JLT2	Q8TEX9	0.1
A0JLT2	Q8WYP5	0.1
A0JLT2	Q8WZ42	0.1
A0JLT2	Q92616	0.1
A0JLT2	Q93074	0.3
A0JLT2	Q96C00	0.1
A0JLT2	Q96G25	0.9
A0JLT2	Q96HR3	0.3
A0JLT2	Q96JH8	0.1
A0JLT2	Q96RN5	0.1
A0JLT2	Q9BQ39	0.1
A0JLT2	Q9BQ75	0.1
A0JLT2	Q9BQG0	0.1
A0JLT2	Q9BTT4	0.9
A0JLT2	Q9BUE0	0.3
A0JLT2	Q9BVI4	0.1
A0JLT2	Q9BWU1	0.1
A0JLT2	Q9H1A4	0.1
A0JLT2	Q9H204	0.1
A0JLT2	Q9H307	0.1
A0JLT2	Q9H8H2	0.1
A0JLT2	Q9H944	0.3
A0JLT2	Q9NPJ6	0.9
A0JLT2	Q9NR30	0.1
A0JLT2	Q9NTJ3	0.1
A0JLT2	Q9NVC6	0.9
A0JLT2	Q9NWA0	0.3
A0JLT2	Q9NX70	0.9
A0JLT2	Q9P086	0.9
A0JLT2	Q9UBN7	0.1
A0JLT2	Q9UHB7	0.1
A0JLT2	Q9UHI6	0.1
A0JLT2	Q9UHV7	0.3
A0JLT2	Q9UJX2	0.1
A0JLT2	Q9UJX4	0.1
A0JLT2	Q9UJX6	0.1
A0JLT2	Q9UKV3	0.1
A0JLT2	Q9ULK4	0.1
A0JLT2	Q9Y265	0.1
A0JLT2	Q9Y2R4	0.1
A0JLT2	Q9Y2X0	0.3
A0JLT2	Q9Y2X3	0.1
A0JLT2	Q9Y2X9	0.1
A0JLT2	Q9Y3C7	0.3
A0MZ66	P61981	0.1
A0MZ66	Q96KG7	0.1
A1A4S6	Q6P5Z2	0.1
A1L0T0	P01106	0.1
A1L0T0	P12956	0.1
A1Z199	P35222	0.1
A2RRP1	O95897	0.1
A2RTX5	Q9Y478	0.1
A2RTX5	Q9Y4K3	0.1
A3KMH1	Q96KG7	0.1
A4D1E9	Q7Z6G3	0.1
A4D1P6	O00560	0.1
A4D1P6	O95376	0.1
A4D1P6	Q9UNK0	0.1
A4FU01	O15198	0.1
A5D8V6	Q53EZ4	0.1
A5D8W4	Q13309	0.1
A5PKW4	O14775	0.1
A5PKW4	O60234	0.1
A5PKW4	O60921	0.1
A5PKW4	P23416	0.1
A5PKW4	Q8WVB3	0.1
A5PKW4	Q96S21	0.1
A5YKK6	O75175	0.1
A5YKK6	P02768	0.1
A5YKK6	P10828	0.1
A5YKK6	P19793	0.1
A5YKK6	P50616	0.1
A5YKK6	P78543	0.1
A5YKK6	Q96LI5	0.1
A5YKK6	Q9NZN8	0.1
A5YKK6	Q9UFF9	0.3
A5YKK6	Q9ULM6	0.1
A5YM72	Q14669	0.1
A6BM72	P54259	0.1
A6NC98	P40425	0.1
A6ND36	P27348	0.1
A6NE52	Q969H0	0.1
A7E2V4	P54253	0.1
A7E2V4	P54259	0.1
A7KAX9	P06241	0.1
A7KAX9	P31947	0.1
A7KAX9	P49407	0.1
A7KAX9	P54253	0.1
A7KAX9	Q13480	0.1
A7KAX9	Q96KG7	0.1
A7MCY6	A7MCY6	0.1
A7MCY6	Q14164	0.1
A7MCY6	Q9UHD2	0.3
A7XYQ1	Q5SZQ8	0.1
A8K3H8	Q9Y3A3	0.1
A8K7I4	P13569	0.1
A8K8P3	P08727	0.1
A8K8P3	P41208	0.1
A8K8P3	Q96JH8	0.1
A8K8P3	Q99750	0.1
A8MW92	P62805	0.1
A8MW92	P68431	0.1
A9UHW6	O14964	0.1
A9UHW6	Q9NRR5	0.1
A9UHW6	Q9NUU7	0.1
B2RTY4	P01106	0.1
B2RTY4	P60953	0.1
B2RTY4	Q00005	0.1
B2RTY4	Q15653	0.1
B2RTY4	Q5JYX0	0.1
B2RTY4	Q6K051	0.1
B3KPJ9	Q00005	0.1
O00115	Q9Y230	0.1
O00115	Q9Y265	0.1
O00116	O15228	0.1
O00124	P55072	0.1
O00124	Q8TAT6	0.1
O00124	Q92890	0.1
O00124	Q96JH7	0.1
O00141	O00303	0.1
O00141	O15067	0.1
O00141	O15530	0.9
O00141	O43524	0.1
O00141	O75390	0.1
O00141	O75828	0.1
O00141	O95202	0.1
O00141	P01833	0.1
O00141	P02788	0.1
O00141	P04406	0.1
O00141	P10636-7	0.1
O00141	P11940	0.1
O00141	P12273	0.1
O00141	P12882	0.1
O00141	P14866	0.1
O00141	P15056	0.3
O00141	P15311	0.1
O00141	P16220	0.1
O00141	P22234	0.1
O00141	P25942	0.1
O00141	P26196	0.1
O00141	P26640	0.1
O00141	P30049	0.1
O00141	P39023	0.1
O00141	P43003	0.1
O00141	P46934	0.1
O00141	P48048	0.1
O00141	P49321	0.1
O00141	P49411	0.1
O00141	P49840	0.1
O00141	P49841	0.1
O00141	P50395	0.1
O00141	P52272	0.1
O00141	P52292	0.1
O00141	P60900	0.1
O00141	P61247	0.1
O00141	Q13164	0.1
O00141	Q13347	0.1
O00141	Q13435	0.1
O00141	Q14697	0.1
O00141	Q15008	0.1
O00141	Q15119	0.1
O00141	Q15599	0.3
O00141	Q16543	0.1
O00141	Q16658	0.1
O00141	Q52LJ0	0.1
O00141	Q6NVI1	0.1
O00141	Q8N5S9	0.1
O00141	Q8TEX9	0.1
O00141	Q96PU5	0.9
O00141	Q9H8S9	0.1
O00141	Q9HC98	0.3
O00141	Q9NTK5	0.1
O00141	Q9UQ80	0.1
O00141	Q9Y4L1	0.1
O00144	O00755	0.1
O00144	P04628	0.1
O00144	P09544	0.1
O00144	Q99750	0.1
O00148	P82979	0.3
O00148	Q06265	0.1
O00148	Q13838	0.1
O00148	Q16627	0.1
O00148	Q9H2X6	0.1
O00151	O43707	0.3
O00151	O60739	0.1
O00151	P08670	0.1
O00151	P12814	0.3
O00151	P14136	0.1
O00151	P35609	0.1
O00151	Q32NB8	0.1
O00151	Q53H12	0.1
O00151	Q8TDR2	0.1
O00151	Q99697	0.1
O00151	Q9NVW2	0.1
O00154	P54253	0.1
O00159	O14908	0.1
O00159	O75365	0.1
O00159	O76071	0.1
O00159	P22087	0.1
O00159	P32121	0.1
O00159	P49407	0.1
O00159	P62993	0.1
O00159	Q14240	0.1
O00159	Q99759	0.1
O00159	Q9GZS1	0.1
O00159	Q9H9Y6	0.1
O00159	Q9HC98	0.1
O00159	Q9NYV6	0.1
O00159	Q9P2S5	0.1
O00159	Q9Y572	0.1
O00159	Q9Y5J5	0.1
O00159	Q9Y6K9	0.1
O00160	Q01844	0.1
O00161	O00161	0.1
O00161	O15126	0.1
O00161	O15127	0.1
O00161	O43752	0.1
O00161	O75558	0.3
O00161	O76038	0.1
O00161	O95295	0.1
O00161	P13569	0.1
O00161	P17252	0.1
O00161	P23763	0.1
O00161	P33176	0.1
O00161	P51116	0.1
O00161	P51809	0.1
O00161	P54920	0.1
O00161	P63027	0.1
O00161	Q12846	0.3
O00161	Q13277	0.3
O00161	Q15811	0.1
O00161	Q15833	0.1
O00161	Q15836	0.1
O00161	Q16623	0.3
O00161	Q5T5C0	0.1
O00161	Q86Y82	0.1
O00161	Q9BV40	0.9
O00161	Q9NYB9	0.1
O00161	Q9P2A4	0.1
O00161	Q9UKI8	0.1
O00165	O00303	0.1
O00165	O60268	0.1
O00165	O95342	0.1
O00165	P01583	0.1
O00165	P08183	0.1
O00165	P13569	0.1
O00165	P14317	0.1
O00165	P19438	0.1
O00165	P20333	0.1
O00165	P21439	0.1
O00165	P27348	0.1
O00165	Q04206-2	0.1
O00165	Q13563	0.1
O00165	Q14247	0.1
O00165	Q15714	0.1
O00165	Q16760	0.1
O00165	Q99759	0.1
O00167	P04899	0.1
O00167	P19086	0.1
O00167	Q15475	0.1
O00167	Q93062	0.1
O00167	Q96MA1	0.1
O00167	Q9UIU6	0.1
O00168	O14494	0.1
O00168	P05023	0.1
O00168	P05026	0.1
O00168	P17612	0.1
O00168	P62136	0.1
O00168	Q09013	0.1
O00170	O00408	0.1
O00170	P27540	0.1
O00170	P27815	0.1
O00170	P35869	0.9
O00170	P68400	0.1
O00170	Q07869	0.1
O00170	Q15185	0.3
O00170	Q15388	0.1
O00170	Q59H18	0.1
O00175	P51677	0.1
O00178	Q07954	0.1
O00180	O00180	0.1
O00180	P63279	0.1
O00180	Q9P0U3	0.1
O00186	O14893	0.1
O00186	P14678	0.1
O00186	P17252	0.1
O00186	P57678	0.1
O00186	P62316	0.1
O00186	P62318	0.1
O00186	Q12846	0.1
O00186	Q15833	0.1
O00186	Q16637	0.1
O00186	Q8TEQ6	0.1
O00186	Q9UHI6	0.1
O00187	O00187	0.1
O00187	P05155	0.1
O00187	P11226	0.1
O00187	Q15485	0.1
O00189	O43424	0.1
O00189	O43493	0.1
O00189	O60359	0.1
O00189	P08962	0.1
O00189	P13473	0.1
O00189	P84077	0.1
O00192	P12830	0.1
O00192	P19022	0.1
O00192	P55291	0.1
O00192	Q07157	0.1
O00192	Q96RT1	0.1
O00193	P01023	0.1
O00193	P23508	0.1
O00193	P30480	0.1
O00193	Q14164	0.1
O00194	Q70J99	0.1
O00194	Q96C24	0.1
O00194	Q9BV36	0.1
O00194	Q9UNE2	0.1
O00198	P10415	0.3
O00198	Q07021	0.1
O00198	Q07817	0.9
O00198	Q16548	0.1
O00198	Q92843	0.1
O00198	Q92934	0.1
O00203	O43683	0.1
O00203	O60566	0.1
O00203	P32121	0.1
O00203	P36575	0.1
O00203	P48729	0.1
O00203	P49407	0.1
O00203	P59780	0.1
O00203	P62330	0.1
O00203	P84077	0.1
O00203	Q00610	0.1
O00203	Q99726	0.1
O00204	P49888	0.1
O00204	Q8N1B6	0.1
O00204	Q96Q35	0.1
O00206	O15263	0.1
O00206	O43187	0.1
O00206	O43353	0.1
O00206	O60602	0.1
O00206	O95999	0.1
O00206	P00533	0.1
O00206	P08571	0.1
O00206	P09429	0.1
O00206	P14625	0.1
O00206	P43405	0.1
O00206	P51617	0.1
O00206	P58753	0.3
O00206	Q06187	0.1
O00206	Q15399	0.1
O00206	Q6IA17	0.1
O00206	Q99836	0.9
O00206	Q9H0E2	0.1
O00206	Q9NPH5	0.1
O00206	Q9UPT6	0.1
O00206	Q9Y6Y9	0.9
O00212	O00238	0.1
O00212	O60879	0.1
O00212	P01112	0.1
O00212	P36897	0.1
O00212	Q04771	0.1
O00212	Q13485	0.1
O00212	Q15796	0.1
O00212	Q9HAU4	0.1
O00212	Q9UIW2	0.1
O00213	O00213	0.1
O00213	O94985	0.3
O00213	P00519	0.1
O00213	P00533	0.1
O00213	P04156	0.1
O00213	P04626	0.1
O00213	P05067	0.9
O00213	P48023	0.1
O00213	P51693	0.1
O00213	P54253	0.1
O00213	P98164	0.1
O00213	Q06481	0.3
O00213	Q07954	0.1
O00213	Q12800	0.1
O00213	Q8N8S7	0.1
O00213	Q92993	0.1
O00213	Q9UI08	0.1
O00214	P05556	0.1
O00214	P13612	0.1
O00214	P26006	0.1
O00214	Q13137	0.1
O00214	Q15583	0.1
O00217	P55040	0.1
O00220	O00220	0.1
O00220	O14763	0.3
O00220	O95999	0.1
O00220	P01730	0.1
O00220	P02458	0.1
O00220	P50591	0.9
O00220	P51398	0.1
O00220	Q06187	0.1
O00220	Q13158	0.3
O00220	Q13546	0.1
O00220	Q14790	0.1
O00220	Q15628	0.1
O00220	Q8WXG6	0.1
O00220	Q96BY2	0.1
O00220	Q96P48	0.1
O00220	Q9NS23	0.1
O00220	Q9UBN6	0.1
O00221	O00221	0.1
O00221	O00743	0.1
O00221	O15084	0.1
O00221	O15111	0.1
O00221	O75170	0.3
O00221	O75179	0.1
O00221	O95816	0.1
O00221	P01583	0.1
O00221	P04350	0.1
O00221	P07437	0.1
O00221	P07814	0.1
O00221	P07900	0.1
O00221	P08238	0.1
O00221	P11021	0.1
O00221	P11142	0.1
O00221	P14923	0.1
O00221	P19838	0.3
O00221	P23246	0.1
O00221	P27708	0.1
O00221	P28066	0.1
O00221	P34931	0.1
O00221	P38646	0.1
O00221	P41252	0.1
O00221	P54136	0.1
O00221	P55072	0.1
O00221	P61289	0.1
O00221	P62158	0.1
O00221	P63208	0.1
O00221	P78527	0.1
O00221	Q00610	0.1
O00221	Q00653	0.3
O00221	Q00653-2	0.1
O00221	Q01201	0.1
O00221	Q04206	0.3
O00221	Q04206-2	0.1
O00221	Q04864	0.3
O00221	Q07021	0.1
O00221	Q13616	0.1
O00221	Q13748	0.1
O00221	Q3ZCQ8	0.1
O00221	Q5H9R7	0.1
O00221	Q7Z2L2	0.1
O00221	Q8IWG5	0.1
O00221	Q8IWZ2	0.1
O00221	Q92974	0.1
O00221	Q9BZF9	0.1
O00221	Q9UKB1	0.1
O00221	Q9UPN7	0.3
O00221	Q9UQC1	0.1
O00221	Q9Y230	0.1
O00221	Q9Y6K9	0.1
O00222	O75925	0.1
O00222	O75928	0.1
O00222	P21333	0.1
O00222	Q5JY77	0.1
O00230	P30872	0.3
O00230	P30874	0.1
O00230	P31391	0.3
O00230	P32745	0.3
O00230	P35346	0.3
O00230	Q92847	0.1
O00230	Q96LB1	0.1
O00231	O60383	0.1
O00231	O75832	0.1
O00231	P04406	0.1
O00231	P04637	0.1
O00231	P21246	0.1
O00231	P26641	0.1
O00231	P43686	0.1
O00231	P54257	0.1
O00231	P55036	0.1
O00231	P61956	0.1
O00231	P68104	0.1
O00231	P84022	0.1
O00231	Q00653	0.1
O00231	Q00653-2	0.1
O00231	Q04724	0.1
O00231	Q05516	0.1
O00231	Q06455	0.1
O00231	Q13432	0.1
O00231	Q13485	0.1
O00231	Q13885	0.1
O00231	Q14194	0.1
O00231	Q15008	0.1
O00231	Q15047	0.1
O00231	Q15262	0.1
O00231	Q15796	0.1
O00231	Q15797	0.1
O00231	Q5JR01	0.1
O00231	Q5RL73	0.1
O00231	Q5T3J3	0.1
O00231	Q5TG12	0.1
O00231	Q5UIP0	0.1
O00231	Q7L5N1	0.1
O00231	Q96ID5	0.1
O00231	Q99717	0.1
O00231	Q9BRP4	0.1
O00231	Q9GZT6	0.1
O00231	Q9H7U1	0.1
O00231	Q9NPI1	0.1
O00231	Q9P078	0.1
O00231	Q9UKY1	0.1
O00231	Q9Y3C7	0.1
O00231	Q9Y4K3	0.1
O00232	O75832	0.1
O00232	P01241	0.1
O00232	P22392	0.1
O00232	P55036	0.1
O00232	Q14164	0.1
O00232	Q15008	0.1
O00232	Q9BRP4	0.1
O00232	Q9UET6	0.1
O00232	Q9UNM6	0.1
O00232	Q9Y4K3	0.3
O00233	P15923	0.1
O00233	P62333	0.1
O00238	O00238	0.3
O00238	O14544	0.1
O00238	O15105	0.1
O00238	O43541	0.1
O00238	O60383	0.1
O00238	O75995	0.1
O00238	O94921	0.1
O00238	O95630	0.1
O00238	O95747	0.1
O00238	O95972	0.1
O00238	P10114	0.1
O00238	P11802	0.1
O00238	P12643	0.3
O00238	P12644	0.9
O00238	P13805	0.1
O00238	P15882	0.1
O00238	P18075	0.1
O00238	P22004	0.3
O00238	P36894	0.1
O00238	P36897	0.1
O00238	P43026	0.1
O00238	P48454	0.1
O00238	P57729	0.1
O00238	P57735	0.1
O00238	P61962	0.1
O00238	P62070	0.1
O00238	P62826	0.1
O00238	P62979	0.1
O00238	P62987	0.1
O00238	Q13153	0.1
O00238	Q13501	0.1
O00238	Q13873	0.1
O00238	Q15052	0.1
O00238	Q16671	0.1
O00238	Q6KF10	0.1
O00238	Q7Z6B7	0.1
O00238	Q8N653	0.1
O00238	Q8TDR2	0.1
O00238	Q96AE7	0.1
O00238	Q96B97	0.1
O00238	Q96D21	0.1
O00238	Q9H4E5	0.1
O00238	Q9H832	0.1
O00238	Q9NR64	0.1
O00238	Q9NRW1	0.1
O00238	Q9NW38	0.1
O00238	Q9NYS0	0.1
O00238	Q9UF11	0.1
O00238	Q9UNE7	0.1
O00238	Q9UNH7	0.1
O00241	O00241	0.1
O00241	O43914	0.3
O00244	O00244	0.1
O00244	P35670	0.9
O00244	Q02790	0.1
O00244	Q04656	0.3
O00253	P32245	0.9
O00253	P33032	0.1
O00253	P41968	0.3
O00253	Q9UBU3	0.1
O00254	P00519	0.1
O00254	P00734	0.1
O00254	P06241	0.1
O00254	P08311	0.1
O00254	P12931	0.1
O00254	P16333	0.1
O00254	P19174	0.1
O00254	P46108	0.1
O00254	P57087	0.1
O00254	P62993	0.1
O00254	Q8NI35	0.1
O00254	Q96RI0	0.1
O00254	Q9BX67	0.1
O00254	Q9H8V3	0.1
O00255	O14686	0.1
O00255	O75475	0.1
O00255	P08670	0.1
O00255	P14136	0.1
O00255	P15927	0.1
O00255	P17535	0.3
O00255	P19838	0.1
O00255	P30876	0.1
O00255	P35579	0.1
O00255	P84022	0.1
O00255	Q00653	0.1
O00255	Q03164	0.3
O00255	Q04206	0.1
O00255	Q15291	0.1
O00255	Q15797	0.1
O00255	Q99717	0.1
O00255	Q9BXW9	0.1
O00255	Q9H4W6	0.1
O00255	Q9NS64	0.1
O00255	Q9UBL3	0.1
O00255	Q9UBU7	0.1
O00257	P06400	0.1
O00257	P12757	0.1
O00257	P35226	0.1
O00257	P56545	0.1
O00257	P63279	0.1
O00257	Q06587	0.3
O00257	Q13363	0.1
O00257	Q13642	0.1
O00257	Q99496	0.1
O00257	Q9HC52	0.1
O00264	O60739	0.1
O00264	P16035	0.1
O00264	P22392	0.1
O00264	P23508	0.1
O00264	P28288	0.1
O00264	P29372	0.1
O00264	P30480	0.1
O00264	P39656	0.1
O00264	P40337	0.1
O00264	P48039	0.1
O00264	Q12770	0.1
O00264	Q13177	0.1
O00264	Q14164	0.1
O00264	Q86Y56	0.1
O00264	Q9BUP0	0.1
O00264	Q9H1Y0	0.1
O00264	Q9H9B4	0.1
O00264	Q9Y4K3	0.1
O00267	O00267	0.9
O00267	O14744	0.3
O00267	O43719	0.1
O00267	O95405	0.1
O00267	P13010	0.1
O00267	P16104	0.1
O00267	P24928	0.3
O00267	P50750	0.3
O00267	P62917	0.1
O00267	P62937	0.1
O00267	P63272	0.9
O00267	Q12789	0.1
O00267	Q13123	0.1
O00267	Q13526	0.1
O00267	Q16643	0.1
O00267	Q66LE6	0.1
O00267	Q6GVN4	0.1
O00267	Q92561	0.1
O00267	Q96KM6	0.1
O00267	Q99873	0.1
O00267	Q9NRX1	0.1
O00267	Q9NZ63	0.1
O00267	Q9P0U0	0.1
O00267	Q9P2H0	0.1
O00267	Q9UHR5	0.1
O00267	Q9Y3C7	0.1
O00268	P08047	0.1
O00268	P17544	0.1
O00268	P20226	0.9
O00268	P21675	0.3
O00268	P35869	0.1
O00268	P42858	0.1
O00268	P45973	0.1
O00268	P49848	0.1
O00268	P52655	0.1
O00268	P52657	0.1
O00268	Q03060	0.1
O00268	Q12962	0.3
O00268	Q13185	0.1
O00268	Q15542	0.1
O00268	Q15544	0.1
O00268	Q15545	0.1
O00268	Q16514	0.3
O00268	Q16594	0.1
O00268	Q6P1X5	0.1
O00268	Q92830	0.1
O00268	Q9Y4A5	0.1
O00273	O00273	0.1
O00273	O76075	0.9
O00273	P10144	0.1
O00273	P13584	0.1
O00273	P14866	0.1
O00273	P23508	0.1
O00273	P27348	0.1
O00273	P31946	0.1
O00273	P42574	0.3
O00273	P55210	0.1
O00273	P61981	0.3
O00273	P63104	0.3
O00273	Q01844	0.1
O00273	Q15029	0.1
O00273	Q16611	0.1
O00273	Q7Z6G3	0.1
O00273	Q96NT1	0.1
O00273	Q9BWA2	0.1
O00273	Q9HC24	0.1
O00273	Q9NRL3	0.1
O00273	Q9UHD4	0.1
O00273	Q9Y4E8	0.1
O00287	O14593	0.3
O00287	P48382	0.1
O00287	P51532	0.1
O00291	O00291	0.9
O00291	O60925	0.1
O00291	O75146	0.3
O00291	O95782	0.3
O00291	P05549	0.1
O00291	P09496	0.1
O00291	P09497	0.3
O00291	P42858	0.9
O00291	P46783	0.1
O00291	P53675	0.1
O00291	P56537	0.1
O00291	P63010	0.1
O00291	Q00610	0.3
O00291	Q13352	0.1
O00291	Q14790	0.1
O00294	P06241	0.1
O00294	P16333	0.1
O00294	P62993	0.1
O00295	P50222	0.1
O00295	Q01844	0.1
O00295	Q9BWA2	0.1
O00299	O14582	0.1
O00299	O15116	0.1
O00299	P11171	0.1
O00299	P23508	0.1
O00299	P30480	0.1
O00299	P32121	0.1
O00299	P62330	0.1
O00299	Q14164	0.1
O00299	Q4KMQ1	0.1
O00299	Q6EEV6	0.1
O00299	Q99972	0.1
O00299	Q99996	0.1
O00300	O14788	0.3
O00300	O75888	0.1
O00300	P02751	0.1
O00300	P04004	0.1
O00300	P04275	0.1
O00300	P07996	0.1
O00300	P50591	0.3
O00303	O15198	0.1
O00303	O15519	0.1
O00303	O60739	0.1
O00303	O60832	0.1
O00303	P04278	0.1
O00303	P21246	0.1
O00303	P23508	0.1
O00303	P28223	0.1
O00303	P30480	0.1
O00303	P30504	0.1
O00303	P62988	0.1
O00303	P63104	0.1
O00303	P68104	0.1
O00303	P78396	0.1
O00303	Q14152	0.1
O00303	Q53GS7	0.1
O00303	Q5JR01	0.1
O00303	Q7L2H7	0.1
O00303	Q92574	0.1
O00303	Q92900-2	0.1
O00303	Q969P5	0.1
O00303	Q9BWU1	0.1
O00303	Q9Y4K3	0.1
O00305	O00555	0.3
O00305	O75628	0.1
O00305	P21246	0.1
O00305	Q12788	0.1
O00305	Q9Y3C7	0.1
O00305-2	P21579	0.1
O00305-2	P78559	0.1
O00305-2	Q9BX90	0.1
O00308	P05549	0.1
O00308	P08887	0.1
O00308	P20936	0.1
O00308	P31785	0.1
O00308	P37088	0.1
O00308	P50552	0.1
O00308	P51168	0.1
O00308	P51170	0.1
O00308	P51795	0.1
O00308	P54259	0.3
O00308	P62988	0.1
O00308	Q01844	0.1
O00308	Q13625	0.1
O00308	Q14118	0.1
O00308	Q15637	0.1
O00308	Q16630	0.1
O00308	Q93009	0.1
O00308	Q96G27	0.1
O00308	Q9BTC0	0.1
O00308	Q9BWA2	0.1
O00308	Q9NR12	0.1
O00308	Q9NV92	0.1
O00308	Q9Y3C5	0.1
O00311	O43913	0.1
O00311	O60610	0.1
O00311	P11802	0.1
O00311	P24941	0.1
O00311	P25205	0.3
O00311	P33991	0.1
O00311	P33992	0.1
O00311	P33993	0.1
O00311	P38936	0.1
O00311	P42771	0.1
O00311	P49736	0.9
O00311	Q13111	0.1
O00311	Q13415	0.1
O00311	Q7L590	0.1
O00311	Q8N726	0.1
O00311	Q9UBU7	0.9
O00311	Q9Y5N6	0.3
O00322	O00322	0.1
O00322	O00526	0.1
O00327	O14503	0.1
O00327	O15516	0.3
O00327	P07900	0.1
O00327	P35869	0.1
O00327	P49674	0.1
O00327	P56645	0.1
O00327	Q16526	0.1
O00327	Q16534	0.1
O00327	Q16665	0.1
O00327	Q8IUM7	0.1
O00327	Q99743	0.3
O00327	Q99814	0.3
O00329	O00329	0.1
O00329	O00459	0.1
O00329	O14787	0.1
O00329	P01112	0.9
O00329	P05112	0.1
O00329	P08700	0.1
O00329	P16333	0.1
O00329	P21583	0.1
O00329	P27986	0.1
O00329	Q7Z444	0.1
O00329	Q9BUT9	0.1
O00329	Q9H1I8	0.1
O00329	Q9UKM9	0.1
O00329	Q9Y4H2	0.1
O00330	P09622	0.1
O00330	P10515	0.1
O00330	P11177	0.1
O00330	Q01844	0.1
O00330	Q09472	0.1
O00330	Q15119	0.3
O00330	Q9BWA2	0.1
O00334	Q5QPM2	0.1
O00334	Q96J99	0.1
O00334	Q9H1I8	0.1
O00338	O00338	0.1
O00339	O00339	0.3
O00339	O95460	0.1
O00339	P02452	0.1
O00339	P02462	0.1
O00339	P02751	0.1
O00339	P08572	0.1
O00339	P21941	0.1
O00339	P29400	0.1
O00339	P35556	0.1
O00339	P53420	0.1
O00339	P54253	0.1
O00339	Q01955	0.1
O00339	Q14031	0.1
O00358	Q01970	0.1
O00391	Q9NRR5	0.1
O00401	O15143	0.1
O00401	O43516	0.9
O00401	O75400	0.1
O00401	P00519	0.1
O00401	P06239	0.1
O00401	P07737	0.1
O00401	P07900	0.1
O00401	P08238	0.1
O00401	P16070	0.1
O00401	P16333	0.3
O00401	P17081	0.1
O00401	P17301	0.1
O00401	P17706	0.1
O00401	P32241	0.1
O00401	P46108	0.1
O00401	P60953	0.9
O00401	P61160	0.1
O00401	P62993	0.9
O00401	Q14247	0.3
O00401	Q15811	0.1
O00401	Q5T0N5	0.1
O00401	Q6XZF7	0.1
O00401	Q99828	0.1
O00401	Q99963	0.1
O00401	Q9BY11	0.1
O00401	Q9NZQ3	0.1
O00401	Q9UKS6	0.1
O00401	Q9UNF0	0.1
O00408	O00408	0.1
O00409	Q96B26	0.1
O00410	P07305	0.1
O00410	P26373	0.1
O00410	P35658	0.1
O00410	P37198	0.1
O00410	P46777	0.1
O00410	P49790	0.1
O00410	P49792	0.1
O00410	P52948	0.1
O00410	P55895	0.1
O00410	P62081	0.1
O00410	P62750	0.1
O00410	P62826	0.1
O00410	P62829	0.1
O00410	Q7Z6M2	0.1
O00410	Q92844	0.1
O00411	P25963	0.1
O00411	Q00653	0.1
O00411	Q8WVM0	0.1
O00411	Q9H5Q4	0.1
O00418	O15264	0.3
O00418	O43583	0.1
O00418	P02768	0.1
O00418	P06493	0.1
O00418	P13639	0.3
O00418	P14635	0.1
O00418	P17612	0.9
O00418	P23443	0.9
O00418	P38919	0.1
O00418	P45983	0.1
O00418	P45984	0.1
O00418	P49137	0.1
O00418	P49748	0.1
O00418	P50579	0.1
O00418	P53778	0.1
O00418	P54646	0.9
O00418	Q13131	0.9
O00418	Q15418	0.9
O00418	Q15759	0.1
O00418	Q16539	0.1
O00418	Q16644	0.1
O00418	Q8IW41	0.1
O00418	Q9UBS0	0.1
O00418	Q9UQ80	0.1
O00422	O43665	0.1
O00422	O75528	0.1
O00422	O75964	0.1
O00422	O94925	0.1
O00422	P04792	0.1
O00422	P04844	0.1
O00422	P15170	0.1
O00422	P17661	0.1
O00422	P31153	0.1
O00422	P31689	0.1
O00422	P31946	0.1
O00422	P39656	0.1
O00422	P46459	0.1
O00422	P54577	0.1
O00422	P56282	0.1
O00422	P57721	0.1
O00422	P60228	0.1
O00422	P61247	0.1
O00422	P61981	0.1
O00422	Q13422	0.1
O00422	Q13547	0.1
O00422	Q16740	0.1
O00422	Q6NXE6	0.1
O00422	Q86Y56	0.1
O00422	Q8N1F7	0.1
O00422	Q969V3	0.1
O00422	Q96EK5	0.1
O00422	Q96PK2	0.1
O00422	Q9H993	0.1
O00422	Q9UBB4	0.1
O00422	Q9UGY1	0.1
O00422	Q9UMR2	0.1
O00422	Q9UMX1	0.3
O00423	O43424	0.1
O00423	Q9H9L3	0.1
O00423	Q9ULK0	0.1
O00429	P08670	0.1
O00429	P49841	0.1
O00429	Q02779	0.1
O00429	Q07817	0.1
O00429	Q9NTG7	0.1
O00429	Q9Y3D6	0.1
O00442	O00442	0.1
O00443	P00533	0.1
O00443	P04626	0.1
O00443	P32121	0.1
O00443	P49407	0.1
O00444	O00444	0.1
O00444	P31947	0.1
O00444	P36897	0.1
O00444	P42680	0.1
O00444	Q13485	0.1
O00444	Q5JR59	0.1
O00444	Q5VWP2	0.1
O00445	O00445	0.1
O00445	P62820	0.1
O00445	Q9BQG1	0.1
O00445	Q9ULB1	0.1
O00451	P39905	0.1
O00451	Q99748	0.1
O00453	P05771	0.1
O00453	Q7L622	0.1
O00453	Q8WUQ7	0.1
O00458	Q5VY89	0.1
O00458	Q92769	0.1
O00458	Q92963	0.1
O00459	O14512	0.1
O00459	O14544	0.1
O00459	O15524	0.1
O00459	P00533	0.3
O00459	P01133	0.1
O00459	P04626	0.9
O00459	P06241	0.1
O00459	P07333	0.1
O00459	P08069	0.1
O00459	P08631	0.1
O00459	P09619	0.1
O00459	P10721	0.1
O00459	P10747	0.3
O00459	P11362	0.1
O00459	P21860	0.3
O00459	P22681	0.1
O00459	P29317	0.1
O00459	P29353	0.1
O00459	P30530	0.1
O00459	P31946	0.1
O00459	P35568	0.3
O00459	P36897	0.1
O00459	P37173	0.1
O00459	P43405	0.1
O00459	P46109	0.1
O00459	P49407	0.1
O00459	P62993	0.1
O00459	Q07889	0.1
O00459	Q15303	0.1
O00459	Q9UPY6	0.1
O00459	Q9Y4H2	0.3
O00463	O00463	0.3
O00463	O14836	0.1
O00463	O43353	0.1
O00463	O43734	0.1
O00463	O94972	0.1
O00463	O95551	0.1
O00463	P25942	0.3
O00463	P26842	0.1
O00463	P28908	0.3
O00463	P36941	0.1
O00463	P43489	0.1
O00463	Q00994	0.1
O00463	Q13114	0.1
O00463	Q13546	0.1
O00463	Q92956	0.3
O00463	Q93009	0.1
O00463	Q99558	0.1
O00463	Q99683	0.1
O00463	Q9NP84	0.1
O00463	Q9NS68	0.1
O00463	Q9Y6Q6	0.9
O00468	P30101	0.1
O00468	P54259	0.1
O00468	Q5VTD9	0.1
O00469	O00469	0.1
O00469	Q9Y230	0.1
O00470	O43364	0.1
O00470	O43711	0.1
O00470	P09016	0.1
O00470	P14653	0.1
O00470	P17481	0.1
O00470	P17483	0.1
O00470	P20719	0.1
O00470	P31260	0.1
O00470	P31268	0.1
O00470	P31269	0.3
O00470	P31270	0.3
O00470	P31271	0.3
O00470	P31276	0.1
O00470	P31277	0.1
O00470	P31314	0.1
O00470	P35452	0.1
O00470	P35453	0.3
O00470	P40424	0.1
O00470	P40426	0.1
O00470	P55347	0.1
O00470	P55854	0.1
O00470	Q92826	0.1
O00471	P05129	0.1
O00471	P11233	0.1
O00471	P62330	0.1
O00472	O95402	0.1
O00472	Q96JC9	0.1
O00472	Q9BTT4	0.1
O00482	O60869	0.1
O00482	P63279	0.1
O00482	Q15466	0.3
O00482	Q92786	0.1
O00483	Q15714	0.1
O00483	Q9P2S5	0.1
O00483	Q9UKV8	0.1
O00487	P23508	0.1
O00487	Q14164	0.1
O00487	Q15008	0.1
O00487	Q8NDT2	0.1
O00487	Q96CS7	0.1
O00487	Q9BRP4	0.1
O00487	Q9Y478	0.1
O00487	Q9Y4K3	0.1
O00488	P62820	0.1
O00499	O00499	0.1
O00499	O14939	0.1
O00499	O15350	0.1
O00499	O43150	0.1
O00499	O43426	0.3
O00499	O94973	0.1
O00499	O95219	0.1
O00499	O95782	0.1
O00499	P00519	0.1
O00499	P01106	0.1
O00499	P09467	0.1
O00499	P17600	0.1
O00499	P23229	0.1
O00499	P26006	0.1
O00499	P39880	0.1
O00499	P49418	0.1
O00499	P50570	0.1
O00499	P56199	0.1
O00499	P62834	0.1
O00499	P62993	0.1
O00499	Q05193	0.9
O00499	Q05397	0.1
O00499	Q07889	0.1
O00499	Q13426	0.1
O00499	Q8IVH8	0.1
O00499	Q8TB24	0.1
O00499	Q8WYP3	0.1
O00499	Q99700	0.1
O00499	Q99962	0.1
O00499	Q9UBW5	0.1
O00499	Q9Y2H0	0.1
O00499	Q9Y371	0.1
O00501	O00501	0.1
O00501	O15551	0.1
O00501	O75970	0.1
O00501	Q07157	0.1
O00505	O15151	0.1
O00505	P07910	0.1
O00505	P18754	0.1
O00505	P19838	0.1
O00505	P21980	0.1
O00505	P30480	0.1
O00505	P32121	0.1
O00505	P38432	0.1
O00505	P46527	0.1
O00505	P49407	0.1
O00505	Q04206-2	0.1
O00505	Q14974	0.1
O00505	Q9Y247	0.1
O00506	P63104	0.1
O00506	Q08379	0.1
O00506	Q12923-4	0.1
O00506	Q9BSQ5	0.1
O00506	Q9BUL8	0.3
O00507	P10636	0.1
O00512	P15884	0.1
O00512	P35222	0.3
O00512	Q6P1J9	0.3
O00512	Q9BRQ0	0.9
O00512	Q9Y3Y4	0.3
O00515	P31947	0.1
O00515	Q9UMD9	0.1
O00519	P08473	0.1
O00522	O14713	0.3
O00522	P62834	0.1
O00522	Q9BSQ5	0.1
O00522	Q9BUL8	0.1
O00541	P32121	0.1
O00541	P49407	0.1
O00541	Q14137	0.1
O00548	O00548	0.1
O00548	O00587	0.1
O00548	O14672	0.1
O00548	P46531	0.1
O00548	P48745	0.1
O00548	P49768	0.1
O00548	Q04721	0.1
O00548	Q86UL8	0.1
O00548	Q9H488	0.1
O00548	Q9UM47	0.3
O00555	P21579	0.1
O00555	P35813	0.1
O00555	P41182	0.1
O00555	P62873	0.1
O00555	Q02641	0.1
O00555	Q9NZU7	0.3
O00559	O00559	0.1
O00559	O95295	0.1
O00560	O00560	0.1
O00560	O75385	0.1
O00560	O94856	0.1
O00560	P01135	0.1
O00560	P18827	0.1
O00560	P20339	0.1
O00560	P29323	0.1
O00560	P30203	0.1
O00560	P31431	0.1
O00560	P34741	0.1
O00560	P35240	0.1
O00560	P39086	0.1
O00560	P42261	0.1
O00560	P42262	0.1
O00560	P42263	0.1
O00560	P48058	0.1
O00560	P52799	0.1
O00560	P98172	0.1
O00560	Q01344	0.1
O00560	Q06945	0.1
O00560	Q12913	0.1
O00560	Q13002	0.1
O00560	Q14832	0.1
O00560	Q16623	0.1
O00560	Q9H190	0.1
O00560	Q9Y345	0.1
O00560	Q9Y3C5	0.1
O00562	P06493	0.1
O00562	P53350	0.1
O00562	P61586	0.1
O00562	Q14289	0.1
O00566	P62136	0.1
O00566	Q96G21	0.1
O00566	Q9NV31	0.1
O00567	P01106	0.1
O00567	P32121	0.1
O00567	Q13428	0.1
O00567	Q13873	0.1
O00570	P35222	0.1
O00571	O14980	0.1
O00571	O43502	0.1
O00571	O75554	0.1
O00571	P01106	0.1
O00571	P32121	0.1
O00571	P37198	0.1
O00571	P50616	0.1
O00571	P60709	0.1
O00571	P63104	0.1
O00571	Q00005	0.1
O00571	Q00653	0.1
O00571	Q13077	0.1
O00571	Q7Z6M2	0.1
O00571	Q8WXA9	0.1
O00571	Q96KM6	0.1
O00571	Q99558	0.1
O00571	Q9BTT4	0.1
O00571	Q9NX70	0.1
O00571	Q9Y572	0.1
O00574	Q9H2A7	0.3
O00585	O00590	0.1
O00585	O43927	0.1
O00585	P07339	0.1
O00585	P13611	0.1
O00585	P32248	0.3
O00585	Q16270	0.1
O00585	Q9NPB9	0.1
O00585	Q9NRR5	0.1
O00587	P46531	0.3
O00587	P78504	0.1
O00587	Q04721	0.1
O00590	O15444	0.1
O00590	P10147	0.1
O00590	P13500	0.3
O00590	P13501	0.1
O00590	P51671	0.1
O00590	P80075	0.1
O00590	P80098	0.3
O00590	Q16627	0.1
O00590	Q99616	0.1
O00590	Q99731	0.1
O00590	Q9NRJ3	0.1
O00590	Q9Y4X3	0.9
O00592	P14151	0.1
O00592	Q15599	0.9
O00602	O00602	0.1
O00602	P01137	0.1
O00602	P15502	0.1
O00622	P01106	0.1
O00622	P06756	0.3
O00622	P18084	0.1
O00623	O60683	0.3
O00623	P40855	0.1
O00623	P50542	0.9
O00625	O15198	0.1
O00625	Q14938	0.1
O00626	P19320	0.1
O00626	P27487	0.3
O00626	P51679	0.9
O00626	Q99731	0.1
O00628	O14832	0.1
O00628	O75381	0.1
O00628	P50542	0.3
O00629	O95402	0.1
O00629	P01106	0.1
O00629	P19838	0.1
O00629	P21980	0.1
O00629	P32121	0.1
O00629	P46063	0.1
O00631	O14983	0.3
O00631	P26678	0.3
O00634	Q92859	0.1
O00635	Q13546	0.1
O00712	P08651	0.1
O00712	P22670	0.1
O00712	Q14938	0.1
O00716	P06400	0.9
O00716	P08047	0.1
O00716	P10244	0.1
O00716	P19532	0.1
O00716	P20248	0.1
O00716	P25490	0.1
O00716	P41182	0.1
O00716	Q00526	0.3
O00716	Q14186	0.3
O00716	Q14188	0.3
O00716	Q8N488	0.1
O00743	O15084	0.1
O00743	O75170	0.3
O00743	P01106	0.1
O00743	P36897	0.1
O00743	P60510	0.1
O00743	P78318	0.3
O00743	Q5H9R7	0.1
O00743	Q9UPN7	0.3
O00746	O00746	0.1
O00746	P15531	0.1
O00746	Q15645	0.1
O00750	P00533	0.3
O00750	P04626	0.1
O00750	P09619	0.1
O00750	P16333	0.1
O00750	P27986	0.1
O00750	P29376	0.3
O00750	P31947	0.1
O00750	P62993	0.3
O00750	P63104	0.1
O00754	O15198	0.1
O00755	Q13467	0.1
O00755	Q9NRL3	0.1
O00757	Q12873	0.1
O00762	O00762	0.1
O00762	P09104	0.1
O00762	Q9UJX6	0.1
O00763	P54646	0.9
O00764	P63104	0.1
O00764	Q14164	0.1
O00764	Q9Y478	0.1
O00767	P00167	0.1
O14490	O95886	0.1
O14490	P00519	0.1
O14490	P06241	0.1
O14490	P12931	0.1
O14490	P16333	0.1
O14490	P19174	0.1
O14490	P22459	0.1
O14490	P25054	0.1
O14490	P27986	0.1
O14490	P46108	0.1
O14490	P62993	0.1
O14490	P63167	0.1
O14490	P78352	0.9
O14490	Q12879	0.1
O14490	Q12959	0.3
O14490	Q14957	0.1
O14490	Q15700	0.1
O14490	Q96FJ2	0.1
O14490	Q9P1A6	0.1
O14490	Q9UPX8	0.1
O14490	Q9Y566	0.1
O14492	O60674	0.1
O14492	P04626	0.1
O14492	P04629	0.1
O14492	P06213	0.1
O14492	P06241	0.1
O14492	P07948	0.1
O14492	P10721	0.1
O14492	P19235	0.1
O14492	P22681	0.9
O14492	P23458	0.1
O14492	P29353	0.1
O14492	P31749	0.1
O14492	P43405	0.1
O14492	P52333	0.1
O14492	P62993	0.3
O14492	Q06187	0.1
O14492	Q16620	0.1
O14492	Q9BX66	0.1
O14492	Q9NR12	0.1
O14492	Q9NWX5	0.1
O14493	P04278	0.1
O14493	P29317	0.1
O14493	Q07157	0.1
O14493	Q96J92	0.1
O14495	P29353	0.1
O14495	P41182	0.1
O14495	P56945	0.1
O14497	P41182	0.1
O14497	P51531	0.1
O14497	P51532	0.9
O14497	Q03111	0.1
O14497	Q8TAQ2	0.1
O14497	Q969G3	0.1
O14497	Q96GM5	0.1
O14503	O14503	0.1
O14503	P04637	0.1
O14503	P08670	0.1
O14503	P40763	0.1
O14503	P63279	0.1
O14503	Q00987	0.1
O14503	Q12873	0.1
O14503	Q15047	0.1
O14503	Q9C0J9	0.1
O14503	Q9NPI1	0.1
O14503	Q9UKY1	0.1
O14508	O14543	0.1
O14508	P06213	0.1
O14508	P08069	0.1
O14508	P10912	0.1
O14508	P16471	0.3
O14508	P19235	0.1
O14508	Q05397	0.1
O14508	Q15369	0.1
O14508	Q658W2	0.1
O14511	P21860	0.3
O14511	Q15303	0.3
O14512	O60504	0.1
O14512	P16333	0.1
O14512	P19174	0.1
O14512	P27986	0.1
O14512	P62993	0.1
O14512	P68371	0.1
O14512	Q14141	0.1
O14512	Q71U36	0.1
O14512	Q9Y4H2	0.1
O14512-2	Q14141	0.1
O14513	P00519	0.1
O14513	P06241	0.1
O14513	P16333	0.1
O14513	P62993	0.1
O14514	O14514	0.1
O14514	O94812	0.1
O14514	P78352	0.1
O14514	Q5TCQ9	0.1
O14514	Q92561	0.1
O14514	Q96QZ7	0.1
O14514	Q9UQB8	0.1
O14519	O75956	0.1
O14519	O76071	0.1
O14519	P01876	0.1
O14519	P01877	0.1
O14519	P04745	0.1
O14519	P09884	0.1
O14519	P24941	0.1
O14519	P67870	0.1
O14521	Q99643	0.1
O14522	O14522	0.1
O14522	Q16849	0.1
O14523	P11171	0.1
O14526	Q04771	0.1
O14526	Q05516	0.1
O14526	Q9HCE7	0.1
O14529	P68400	0.1
O14530	O95163	0.1
O14530	P21246	0.1
O14530	Q12873	0.1
O14530	Q15047	0.1
O14530	Q16891	0.1
O14530	Q99689	0.1
O14530	Q9P2H0	0.1
O14530	Q9Y2X7	0.1
O14531	Q99963	0.1
O14531	Q9BPU6	0.1
O14543	O60674	0.3
O14543	O95999	0.1
O14543	P00533	0.1
O14543	P06213	0.3
O14543	P07333	0.1
O14543	P08069	0.1
O14543	P10912	0.1
O14543	P14784	0.1
O14543	P16298	0.1
O14543	P16471	0.1
O14543	P19235	0.3
O14543	P20936	0.1
O14543	P23458	0.1
O14543	P35568	0.1
O14543	P40189	0.3
O14543	P48357	0.1
O14543	P49674	0.1
O14543	P52333	0.1
O14543	P61073	0.1
O14543	Q06124	0.1
O14543	Q13526	0.1
O14543	Q15369	0.1
O14543	Q15370	0.1
O14543	Q66K74	0.1
O14543	Q99062	0.1
O14543	Q9Y4H2	0.1
O14544	P06213	0.1
O14544	P10721	0.1
O14544	P27986	0.1
O14544	P36897	0.1
O14544	P68371	0.1
O14544	Q04771	0.1
O14544	Q15369	0.1
O14544	Q15370	0.1
O14544	Q71U36	0.1
O14544	Q9HAU4	0.1
O14544	Q9Y4H2	0.1
O14545	Q9Y4K3	0.1
O14548	P43364	0.1
O14556	P78549	0.1
O14558	P61981	0.1
O14558	Q9UJY1	0.1
O14559	P06241	0.1
O14569	Q13432	0.1
O14576	O43264	0.1
O14576	O95793	0.1
O14576	P04637	0.1
O14576	P63167	0.1
O14576	P63172	0.1
O14576	Q07866	0.1
O14576	Q96FJ2	0.1
O14576	Q96G01	0.1
O14576	Q9H0B6	0.1
O14576	Q9H4B7	0.1
O14576	Q9NP97	0.1
O14578	O15399	0.1
O14578	P08134	0.1
O14578	P61586	0.1
O14578	P78352	0.1
O14578	Q05586	0.1
O14578	Q9NRI5	0.1
O14579	P49662	0.1
O14579	P53618	0.1
O14579	P53621	0.3
O14579	P84077	0.1
O14579	Q9UBF2	0.1
O14579	Q9Y678	0.1
O14582	O15247	0.1
O14582	O75865-2	0.1
O14582	O96006	0.1
O14582	P11226	0.1
O14582	Q86SZ2	0.1
O14593	P04049	0.1
O14593	P33076	0.1
O14593	P35613	0.1
O14593	P39656	0.1
O14593	P48382	0.1
O14593	P52272	0.1
O14593	P56524	0.1
O14593	Q14203	0.1
O14593	Q16650	0.1
O14593	Q96EY7	0.1
O14593	Q9BUV8	0.1
O14593	Q9GZN1	0.1
O14593	Q9UBC1	0.1
O14593	Q9UQL6	0.1
O14593	Q9Y5J5	0.1
O14594	P09429	0.1
O14594	P13591	0.1
O14594	P21246	0.1
O14594	P24821	0.1
O14594	P32004	0.3
O14594	Q02246	0.1
O14596	Q01850	0.1
O14599	Q05086	0.1
O14599	Q66K74	0.1
O14602	O60841	0.1
O14602	P54253	0.1
O14602	P55010	0.1
O14604	P63261	0.1
O14604	Q01844	0.1
O14604	Q9BWA2	0.1
O14607	Q04724	0.1
O14607	Q04725	0.1
O14610	P48050	0.1
O14613	P17081	0.1
O14613	P60953	0.1
O14613	Q16181	0.1
O14617	P29279	0.1
O14617	P32121	0.1
O14617	P49407	0.1
O14617	P49754	0.1
O14617	P51809	0.3
O14617	P59780	0.1
O14617	P62330	0.1
O14617	P84077	0.1
O14617	Q92572	0.1
O14617	Q99726	0.1
O14618	O14618	0.1
O14618	P00441	0.3
O14618	P61981	0.1
O14618	Q02410	0.1
O14625	P27487	0.3
O14625	P49682	0.3
O14625	P51677	0.1
O14625	Q6V1X1	0.1
O14627	P20719	0.1
O14639	O95751	0.1
O14639	P08670	0.1
O14639	P19012	0.1
O14639	P31947	0.1
O14639	P61981	0.1
O14639	P62993	0.1
O14639	P63261	0.1
O14639	Q04917	0.1
O14639	Q08379	0.1
O14639	Q12933	0.1
O14639	Q13137	0.1
O14639	Q14500	0.1
O14639	Q8N6Y0	0.1
O14639	Q96ED9	0.1
O14639	Q9BUH8	0.1
O14639	Q9Y3Q8	0.1
O14640	O14640	0.1
O14640	O15105	0.1
O14640	O15169	0.9
O14640	P35222	0.1
O14640	P35813	0.1
O14640	P48730	0.1
O14640	P49407	0.1
O14640	P49674	0.3
O14640	P63000	0.1
O14640	P63172	0.1
O14640	P68400	0.1
O14640	P84022	0.1
O14640	Q12929	0.1
O14640	Q13485	0.1
O14640	Q15796	0.1
O14640	Q76N89	0.1
O14640	Q8IW93	0.1
O14640	Q8TAA9	0.1
O14640	Q92837	0.1
O14640	Q92995	0.1
O14640	Q92997	0.1
O14640	Q9P219	0.1
O14640	Q9ULK5	0.1
O14640	Q9Y4D1	0.1
O14641	O14641	0.1
O14641	O14978	0.1
O14641	O15169	0.1
O14641	O43395	0.1
O14641	O60504	0.1
O14641	O95817	0.1
O14641	P04637	0.3
O14641	P05129	0.1
O14641	P05771	0.1
O14641	P15622	0.1
O14641	P17252	0.1
O14641	P26368	0.1
O14641	P32121	0.1
O14641	P35813	0.1
O14641	P36575	0.1
O14641	P45974	0.1
O14641	P49407	0.1
O14641	P49674	0.1
O14641	P49910	0.1
O14641	P54259	0.1
O14641	P61457	0.1
O14641	P61586	0.1
O14641	P63000	0.1
O14641	P63172	0.1
O14641	Q12933	0.1
O14641	Q13950	0.1
O14641	Q15287	0.1
O14641	Q53GY1	0.1
O14641	Q59HE9	0.1
O14641	Q7Z7J5	0.1
O14641	Q8IWR9	0.1
O14641	Q8IY56	0.1
O14641	Q8IYF1	0.1
O14641	Q8N4T4	0.1
O14641	Q8N5R6	0.1
O14641	Q8N684	0.1
O14641	Q8TAA9	0.1
O14641	Q8TAD8	0.1
O14641	Q8TBE0	0.1
O14641	Q8WTU0	0.1
O14641	Q93062	0.1
O14641	Q96BN8	0.1
O14641	Q96BR9	0.1
O14641	Q96CG3	0.1
O14641	Q96CW1	0.1
O14641	Q96EZ8	0.1
O14641	Q96FY4	0.1
O14641	Q96H20	0.1
O14641	Q9BQY4	0.1
O14641	Q9BXS5	0.1
O14641	Q9H0I2	0.1
O14641	Q9NVV9	0.1
O14641	Q9NWB1	0.1
O14641	Q9ULV1	0.1
O14641	Q9UNA4	0.1
O14641	Q9Y4D1	0.1
O14645	Q12929	0.1
O14645	Q9NUQ8	0.1
O14645	Q9NX70	0.1
O14646	O75376	0.1
O14646	P84103	0.1
O14646	Q08945	0.1
O14646	Q13547	0.1
O14646	Q15424	0.1
O14647	P63165	0.1
O14649	P27348	0.1
O14649	P31946	0.3
O14649	P31947	0.1
O14649	P53618	0.1
O14649	P60903	0.1
O14649	P61981	0.1
O14649	P62258	0.1
O14649	P63104	0.3
O14649	Q04917	0.1
O14653	O60763	0.1
O14653	P54920	0.1
O14653	P84077	0.1
O14653	Q13190	0.9
O14654	P00533	0.1
O14654	P01106	0.1
O14654	P04626	0.1
O14654	P20333	0.1
O14654	P48039	0.1
O14654	P49286	0.1
O14654	Q00005	0.1
O14654	Q04206-2	0.1
O14654	Q13233	0.1
O14654	Q13625-2	0.1
O14656	O14657	0.1
O14656	P37840	0.1
O14656	Q14204	0.1
O14656	Q8NFQ8	0.1
O14656	Q96NW7	0.1
O14656	Q9P003	0.1
O14656	Q9UBM7	0.1
O14662	O43752	0.1
O14662	O75379	0.1
O14662	Q05209	0.1
O14662	Q15836	0.1
O14662	Q96AJ9	0.1
O14662	Q9NRW7	0.1
O14669	P46934	0.1
O14672	O43921	0.1
O14672	P01135	0.1
O14672	P10275	0.1
O14672	P20827	0.1
O14672	P26045	0.1
O14672	P29320	0.1
O14672	P30101	0.1
O14672	P30530	0.3
O14678	O43261	0.1
O14678	P12956	0.1
O14678	Q15121	0.1
O14678	Q96BY9	0.1
O14682	P06400	0.1
O14682	P36897	0.1
O14684	P34995	0.1
O14684	P43116	0.1
O14686	O15198	0.1
O14686	P03372	0.1
O14686	Q15291	0.1
O14686	Q15797	0.1
O14686	Q86VZ2	0.1
O14686	Q9UBL3	0.1
O14709	O14709	0.1
O14709	P40337	0.1
O14709	Q13263	0.1
O14709	Q9GZM8	0.1
O14709	Q9NRI5	0.1
O14713	P05556	0.3
O14713	P98164	0.1
O14713	Q07954	0.1
O14713	Q9UQM7	0.1
O14717	P01616	0.1
O14717	P09661	0.1
O14717	P58107	0.1
O14717	P68104	0.1
O14717	Q13432	0.1
O14717	Q15047	0.1
O14717	Q16623	0.1
O14717	Q5RL73	0.1
O14717	Q5T3J3	0.1
O14717	Q5UIP0	0.1
O14717	Q7L5N1	0.1
O14717	Q9BVJ6	0.1
O14717	Q9GZR7	0.1
O14718	P36897	0.1
O14727	O43715	0.1
O14727	P08107	0.1
O14727	P25445	0.1
O14727	P42574	0.1
O14727	P49662	0.1
O14727	P55211	0.9
O14727	P62136	0.1
O14727	P99999	0.9
O14727	Q07817	0.9
O14727	Q14790	0.1
O14727	Q96GX9	0.1
O14727	Q9C000	0.3
O14727	Q9HD36	0.9
O14727	Q9NQS1	0.1
O14727	Q9UK73	0.1
O14730	P20618	0.1
O14730	P22087	0.1
O14730	P40616	0.1
O14730	P43360	0.1
O14730	P43686	0.1
O14730	P51571	0.1
O14730	P62158	0.1
O14730	Q9Y230	0.1
O14732	Q15011	0.1
O14732	Q53FP9	0.1
O14733	O14733	0.9
O14733	O43318	0.3
O14733	P36575	0.1
O14733	P45983	0.3
O14733	P45984	0.1
O14733	Q12852	0.1
O14733	Q13233	0.1
O14733	Q13387	0.3
O14733	Q16584	0.1
O14733	Q86Y07-2	0.1
O14733	Q8WTR2	0.3
O14733	Q969H4	0.1
O14733	Q96RU7	0.1
O14733	Q96RU8	0.1
O14733	Q99683	0.3
O14733	Q9NRW4	0.1
O14733	Q9UPT6	0.3
O14733	Q9UQF2	0.3
O14733	Q9Y2U5	0.3
O14733	Q9Y4K3	0.1
O14733-2	P45983	0.1
O14734	P01106	0.1
O14735	P19438	0.1
O14735	P20333	0.1
O14737	O60739	0.1
O14737	P13686	0.1
O14737	P23508	0.1
O14737	P26641	0.1
O14737	P30480	0.1
O14737	P40337	0.1
O14737	Q14164	0.1
O14737	Q5T3J3	0.1
O14737	Q5UIP0	0.1
O14737	Q92993	0.1
O14737	Q9BVJ6	0.1
O14737	Q9P2H0	0.1
O14737	Q9UKE5	0.1
O14744	O14744	0.9
O14744	O60674	0.1
O14744	P02686	0.1
O14744	P04908	0.1
O14744	P07384	0.1
O14744	P14678	0.3
O14744	P23458	0.1
O14744	P27348	0.1
O14744	P29597	0.1
O14744	P30872	0.1
O14744	P31946	0.1
O14744	P32121	0.1
O14744	P49407	0.1
O14744	P52333	0.1
O14744	P54105	0.9
O14744	P61981	0.1
O14744	P62314	0.3
O14744	P62318	0.1
O14744	P62805	0.1
O14744	P62993	0.1
O14744	P63104	0.1
O14744	P68431	0.1
O14744	Q92561	0.1
O14744	Q9BQA1	0.1
O14744	Q9NQ92	0.1
O14744	Q9NTK5	0.1
O14744	Q9UL18	0.1
O14744	Q9Y5B0	0.1
O14745	O43572	0.1
O14745	O76082	0.1
O14745	P07550	0.3
O14745	P07947	0.1
O14745	P08473	0.1
O14745	P09619	0.3
O14745	P12271	0.1
O14745	P13569	0.9
O14745	P15311	0.3
O14745	P15313	0.1
O14745	P16234	0.3
O14745	P22888	0.1
O14745	P26038	0.3
O14745	P35222	0.1
O14745	P35228	0.1
O14745	P35240	0.3
O14745	P35241	0.3
O14745	P36543	0.1
O14745	P40879	0.1
O14745	P41145	0.3
O14745	P41231	0.1
O14745	P43250	0.1
O14745	P46721	0.1
O14745	P46937	0.1
O14745	P47900	0.1
O14745	P48048	0.1
O14745	P48764	0.1
[truncated: 51,292 more rows]

## Sheet: Fly interactome
List of binary protein-protein interactions in fly. Based on interaction data reported in the IntAct and MINT databases; to increase the quality of the interactome network, all those interactions without support in form of Pubmed ID(s) or interaction detection method(s) were filtered out; the estimated interaction reliability is based on the number of publications supporting the given interaction…
Protein ID1	Protein ID2	Interaction reliability
A1Z6E8	Q9VFL8	0.1
A1Z6W3	A1Z6W3	0.1
A1Z6W3	O45030	0.1
A1Z6W3	P51140	0.1
A1Z6W3	Q9VWT5	0.1
A1Z743	Q23983	0.1
A1Z743	Q24294	0.1
A1Z743	Q8T8W4	0.1
A1Z743	Q95R37	0.1
A1Z743	Q9VFL8	0.1
A1Z759	Q9VRB7	0.1
A1Z7A8	A1Z7A8	0.1
A1Z7A8	Q07407	0.1
A1Z7A8	Q9VFQ9	0.1
A1Z7P0	Q8MR10	0.1
A1Z833	Q8T0T9	0.1
A1Z866	Q8SWQ9	0.1
A1Z866	Q9VRS0	0.1
A1ZA18	Q76NR6	0.1
A1ZA66	P49071	0.1
A1ZAJ2	Q8T0N1	0.1
A1ZBT5	Q7KBL8	0.1
A1ZBT5	Q9VIM5	0.1
A8JUV0	Q26366	0.1
A9UN61	O46070	0.1
A9UN61	P09081-3	0.1
A9UN61	P11455	0.1
A9UN61	P27398	0.1
A9UN61	Q4V480	0.1
A9UN61	Q8IH18	0.1
A9UN61	Q8SXP8	0.1
A9UN61	Q9I7T7	0.1
A9UN61	Q9V3M9	0.1
A9UN61	Q9V3V3	0.1
A9UN61	Q9VC50	0.1
A9UN61	Q9VCR6	0.1
A9UN61	Q9VCT6	0.1
A9UN61	Q9VDD0	0.1
A9UN61	Q9VDJ8	0.1
A9UN61	Q9VDK2	0.1
A9UN61	Q9VDW6	0.1
A9UN61	Q9VEP4	0.1
A9UN61	Q9VGG3	0.1
A9UN61	Q9VH19	0.1
A9UN61	Q9VH48	0.1
A9UN61	Q9VLA2-2	0.1
A9UN61	Q9VNV0	0.1
A9UN61	Q9VS91	0.1
A9UN61	Q9VT69	0.1
A9UN61	Q9VTH8	0.1
A9UN61	Q9VV90	0.1
A9UN61	Q9VWG6	0.1
A9UN61	Q9VYG2	0.1
A9UN61	Q9VYS4	0.1
A9UN61	Q9W4B3	0.1
A9UN61	Q9W5X9	0.1
O01346	Q9VH77	0.1
O01349	P23647	0.1
O01349	Q24564	0.1
O01352	Q24459	0.1
O01368	O46070	0.1
O01368	O46084	0.1
O01368	O96505	0.1
O01368	P12982	0.1
O01368	P13238	0.1
O01368	P13469	0.1
O01368	P15330	0.1
O01368	P18824	0.1
O01368	P19538	0.1
O01368	P20009	0.1
O01368	P20659	0.1
O01368	P42003	0.1
O01368	P91943	0.1
O01368	Q27594	0.1
O01368	Q7Z2C5	0.1
O01368	Q8IMS6	0.1
O01368	Q8SXL5	0.1
O01368	Q8SZP2	0.1
O01368	Q8T4F7	0.1
O01368	Q961D1	0.1
O01368	Q967S0	0.1
O01368	Q9VFQ3	0.1
O01368	Q9VL21	0.1
O01368	Q9VL27	0.1
O01368	Q9VRQ4	0.1
O01368	Q9VST7	0.1
O01368	Q9VUD3	0.1
O01368	Q9VW15	0.1
O01368	Q9W0Y0	0.1
O01368	Q9W1H7	0.1
O01368	Q9W221	0.1
O01368	Q9W351	0.1
O01368	Q9Y149	0.1
O01382	O01382	0.3
O01382	O02002	0.1
O01382	O76460	0.1
O01382	P08928	0.1
O01382	Q9VP47	0.1
O01382	Q9XYF4	0.1
O01404	Q9VAU6	0.1
O01404	Q9VFL8	0.1
O01404	Q9VP96	0.1
O01666	P54623	0.1
O01666	Q9VHA7	0.1
O01666	Q9VLF2	0.1
O01666	Q9W4M8	0.1
O02002	O02002	0.1
O02002	Q24306	0.1
O02005	Q27607	0.9
O02193	P50535	0.1
O02193	P84040	0.1
O02194	P07207	0.1
O02194	Q7KKC2	0.1
O02194	Q86BS6	0.1
O02194	Q9VC27	0.1
O02194	Q9VZU6	0.1
O02195	O77051	0.1
O02195	O97365	0.1
O02195	P07548	0.1
O02195	P23696	0.1
O02195	Q9VGB9	0.1
O02195	Q9VHG6	0.1
O02195	Q9VND4	0.1
O02195	Q9VV38	0.1
O02372	Q9VD72	0.1
O02372	Q9VEC4	0.1
O02372	Q9VU87	0.1
O02373	Q960X8	0.1
O02374	Q08473	0.1
O02393	Q9V730	0.1
O02649	P54358	0.1
O02649	Q05856	0.1
O02649	Q9W053	0.1
O15943	O96692	0.1
O15943	Q9VND2	0.1
O15945	O61543	0.1
O15945	P05709	0.1
O15945	P16241	0.1
O15945	P46824	0.1
O15945	Q24119	0.1
O15945	Q9VRV9	0.1
O15968	Q7JQ39	0.1
O15968	Q95SI0	0.1
O16011-3	O16011-3	0.1
O16011-3	O76876	0.1
O16011-3	P07182	0.1
O16011-3	P10987	0.1
O16011-3	P13060	0.1
O16011-3	P14199	0.1
O16011-3	P30432	0.1
O16011-3	P40798	0.1
O16011-3	P52295	0.1
O16011-3	P52304	0.1
O16011-3	P54399	0.1
O16011-3	Q01642	0.1
O16011-3	Q01820	0.1
O16011-3	Q8IPC2	0.1
O16011-3	Q8SZP2	0.1
O16011-3	Q9I7T7	0.1
O16011-3	Q9V406	0.1
O16011-3	Q9VB08	0.1
O16011-3	Q9VCH1	0.1
O16011-3	Q9VD35	0.1
O16011-3	Q9VE87	0.1
O16011-3	Q9VHK6	0.1
O16011-3	Q9VMZ5	0.1
O16011-3	Q9VNC4	0.1
O16011-3	Q9VQD6	0.1
O16011-3	Q9VRE6	0.1
O16011-3	Q9VS49	0.1
O16011-3	Q9VV38	0.1
O16011-3	Q9VV44	0.1
O16011-3	Q9VZI1	0.1
O16011-3	Q9W0B3	0.1
O16011-3	Q9W0P0	0.1
O16011-3	Q9W200	0.1
O16011-3	Q9W3V9	0.1
O16011-3	Q9XTP7	0.1
O16043	P61209	0.1
O16043	Q9VIV5	0.1
O16043	Q9VME1	0.1
O16043	Q9VME5	0.1
O16043	Q9VVB4	0.1
O16043	Q9VZF4	0.1
O16046	P05205	0.1
O16048	P52304	0.1
O16048	Q8MRH0	0.1
O16102	Q9W221	0.1
O16102	Q9W4S2	0.1
O16114	O18409	0.1
O16114	Q8MT00	0.1
O16125	P12982	0.1
O16125	Q7KV88	0.1
O16129	Q9W0M1	0.1
O16130	Q24533	0.1
O16130	Q8IQB8	0.1
O16130	Q9VEF5	0.1
O16130	Q9VIY9	0.1
O16130	Q9VYC7	0.1
O16130	Q9W115	0.1
O16130	Q9W3I9	0.1
O16158	O18353	0.1
O16158	O76767	0.1
O16158	Q8MSF5	0.1
O16158	Q9V4E0	0.1
O16158	Q9VBC6	0.1
O16158	Q9VD99	0.1
O16158	Q9VES3	0.1
O16158	Q9VFE3	0.1
O16158	Q9VQ28	0.1
O16158	Q9VUL2	0.1
O16158	Q9VXB4	0.1
O16158	Q9W388	0.1
O16158	Q9W4I4	0.1
O16797	Q9XZC2	0.1
O16810	P05205	0.1
O16829	Q8T8R1	0.1
O16844	O18387	0.1
O16844	O77431	0.1
O16844	P16912	0.1
O16844	P19538	0.9
O16844	P23647	0.9
O16844	P26019	0.1
O16844	P91682	0.1
O16844	Q24533	0.1
O16844	Q8MZI0	0.1
O16844	Q9VE54	0.1
O16844	Q9VLY7	0.1
O16844	Q9VQ30	0.1
O16844	Q9VRX0	0.1
O16844	Q9VZU6	0.1
O16844	Q9W485	0.1
O16844	Q9XTP7	0.1
O16866	P12982	0.1
O16867	P10981	0.1
O16867	P13096	0.1
O16867	P52304	0.1
O16867	Q01069	0.1
O16867	Q9VB81	0.1
O16867	Q9VZ27	0.1
O17048	Q9VWE4	0.1
O17142	Q94517	0.1
O17144	O46084	0.1
O17144	P23572	0.1
O17144	P23573	0.1
O17144	P25008	0.1
O17144	P34021	0.1
O17144	P91943	0.1
O17144	Q27297	0.1
O17144	Q8IMS6	0.1
O17144	Q8MSW5	0.1
O17144	Q8SXV4	0.1
O17144	Q8SYU4	0.1
O17144	Q8T0H5	0.1
O17144	Q8T965	0.1
O17144	Q8T9L6	0.1
O17144	Q961V9	0.1
O17144	Q9I7Z8	0.1
O17144	Q9NGC3	0.1
O17144	Q9VCW3	0.1
O17144	Q9VL21	0.1
O17144	Q9VL27	0.1
O17144	Q9VNE1	0.1
O17144	Q9VRQ4	0.1
O17144	Q9VT28	0.1
O17144	Q9VU23	0.1
O17144	Q9VVP8	0.1
O17144	Q9VWT7	0.1
O17311	P40301	0.1
O17311	Q9VJJ0	0.1
O17311	Q9XYN7	0.1
O17432	O96433	0.1
O17445	P15330-2	0.1
O17445	P15372	0.1
O17445	Q8IH18	0.1
O17445	Q8IQI1	0.1
O17445	Q9VAY3	0.1
O17445	Q9VAY4	0.1
O17445	Q9VBN1	0.1
O17445	Q9VE88	0.1
O17445	Q9VEA2	0.1
O17445	Q9VG44	0.1
O17445	Q9VGI1	0.1
O17445	Q9VIY9	0.1
O17445	Q9VLB2	0.1
O17445	Q9VPP2	0.1
O17445	Q9VSB2	0.1
O17445	Q9VU72	0.1
O17445	Q9VUM3	0.1
O17445	Q9VUY2	0.1
O17445	Q9VVQ1	0.1
O17445	Q9W0V5	0.1
O17445	Q9W0Y2	0.1
O17445	Q9W221	0.1
O17445	Q9W3S4	0.1
O17452	P08182	0.1
O18332	Q8SXG7	0.1
O18332	Q95RG8	0.1
O18332	Q9VK46	0.1
O18332	Q9VVN4	0.1
O18332	Q9VZC9	0.1
O18332	Q9VZJ1	0.1
O18333	Q9I7H9	0.1
O18333	Q9V3J1	0.1
O18333	Q9VKV6	0.1
O18334	O61444	0.1
O18334	P04950	0.1
O18334	P11929	0.1
O18334	P16568	0.1
O18334	P42282	0.1
O18334	Q4ABH0	0.1
O18334	Q7KUB3	0.1
O18334	Q8MLY8	0.1
O18334	Q8MSW1	0.1
O18334	Q8MT90	0.1
O18334	Q8SZD2	0.1
O18334	Q8T3K5	0.1
O18334	Q8WR08	0.1
O18334	Q95R90	0.1
O18334	Q99323	0.1
O18334	Q9V3G9	0.1
O18334	Q9V3I5	0.1
O18334	Q9V785	0.1
O18334	Q9VCY5	0.1
O18334	Q9VE75	0.1
O18334	Q9VGR1	0.1
O18334	Q9VSJ0	0.1
O18334	Q9VXE3	0.1
O18334	Q9VXF1	0.1
O18334	Q9VXK9	0.1
O18334	Q9W3V2	0.3
O18335	P04412	0.1
O18335	P08570	0.1
O18335	P42519	0.1
O18335	Q24560	0.1
O18335	Q27934	0.1
O18335	Q9V493	0.1
O18335	Q9VK46	0.1
O18335	Q9VLD6	0.1
O18335	Q9VZ09	0.1
O18338	Q9GSR1	0.1
O18353	P02835	0.1
O18353	P07187	0.1
O18353	P08970	0.1
O18353	P09081	0.1
O18353	P22810	0.1
O18353	P29673	0.1
O18353	P52168	0.1
O18353	Q867Z4	0.1
O18353	Q8IRZ1	0.1
O18353	Q8MRL0	0.1
O18353	Q8T3Z0	0.1
O18353	Q9V472	0.1
O18353	Q9VEB9	0.1
O18353	Q9VGV7	0.1
O18353	Q9VI39	0.1
O18353	Q9VJ00	0.1
O18353	Q9VJ37	0.1
O18353	Q9VL21	0.1
O18353	Q9VPH6	0.1
O18353	Q9VTW3	0.1
O18353	Q9VTW5	0.1
O18353	Q9VTW6	0.1
O18353	Q9VY48	0.1
O18353	Q9W279	0.1
O18353	Q9W4L6	0.1
O18363	P52304	0.1
O18366	P12080	0.1
O18373	P07665	0.1
O18373	Q8MTA1	0.1
O18373	Q8MYW5	0.1
O18373	Q9VGI8	0.1
O18374	P11420	0.1
O18381	O96692	0.1
O18381	P02833	0.1
O18381	P31264	0.1
O18381	P51140	0.1
O18381	Q962I2	0.1
O18387	Q01083	0.1
O18387	Q9VML8	0.1
O18388	O76522	0.1
O18388	P10041	0.1
O18388	P22469	0.1
O18388	P52295	0.1
O18388	Q7KRU8	0.1
O18388	Q9I7K0	0.1
O18388	Q9V395	0.1
O18388	Q9VTL1	0.1
O18394	P04755	0.1
O18397	Q8SZF1	0.1
O18397	Q9XYZ4	0.1
O18399	Q8SZX1	0.1
O18404	Q9VQ94	0.1
O18404	Q9VU13	0.1
O18404	Q9VXA7	0.1
O18405	P21461	0.1
O18405	P39572	0.1
O18405	Q8MUW7	0.1
O18405	Q9VBC1	0.1
O18405	Q9VD02	0.1
O18405	Q9VJM5	0.1
O18405	Q9VND4	0.1
O18409	P09052	0.1
O18409	P23128	0.1
O18409	Q9VMA3	0.1
O18412	O76908	0.1
O18412	P40427	0.1
O18412	P41894	0.1
O18412	Q8IMJ2	0.1
O18412	Q9VC61	0.1
O18412	Q9VFS8	0.1
O18412	Q9VGR9	0.1
O18412	Q9VLL1	0.1
O18412	Q9VRV6	0.1
O18412	Q9VTY7	0.1
O18412	Q9VW52	0.1
O18412	Q9W3S4	0.1
O18412	Q9W4I4	0.1
O18413	O76460	0.1
O18413	O77135	0.1
O18413	P23803	0.1
O18413	P40301	0.1
O18413	P45890	0.1
O18413	P48601	0.1
O18413	P54623	0.1
O18413	Q7KMQ0	0.1
O18413	Q8IRD1	0.1
O18413	Q8SZ19	0.1
O18413	Q8T8V8	0.1
O18413	Q9VAY6	0.1
O18413	Q9VCE1	0.1
O18413	Q9VE51	0.1
O18413	Q9VFS8	0.1
O18413	Q9VJ33	0.1
O18413	Q9VJJ0	0.1
O18413	Q9VSE9	0.1
O18413	Q9VTQ9	0.1
O18413	Q9VXF9	0.1
O18413	Q9W0J2	0.1
O18413	Q9XYN7	0.1
O18413	Q9Y103	0.1
O18640	P07666	0.1
O18640	P19339-3	0.1
O18640	P23573	0.1
O18640	P40301	0.1
O18640	P40427	0.1
O18640	Q03043	0.1
O18640	Q8IMS8	0.1
O18640	Q8SX59	0.1
O18640	Q8SXC2	0.1
O18640	Q8SXP8	0.1
O18640	Q8T0S6	0.1
O18640	Q95RR8	0.1
O18640	Q9VBJ6	0.1
O18640	Q9VCT3	0.1
O18640	Q9VDC1	0.1
O18640	Q9VDD8	0.1
O18640	Q9VEP0	0.1
O18640	Q9VG82	0.1
O18640	Q9VK46	0.1
O18640	Q9VM32	0.1
O18640	Q9VUK7	0.1
O18640	Q9VVC3	0.1
O18640	Q9VVR6	0.1
O18640	Q9VZZ6	0.1
O18640	Q9W5A9	0.1
O18645	Q8SX59	0.1
O18680	Q8IQG0	0.1
O18680	Q8T0L3	0.1
O18680	Q9VTE9	0.1
O18683	O62602	0.1
O18683	P00528	0.1
O18683	P91634	0.1
O18683	Q8IQB8	0.1
O18683	Q9VFU1	0.1
O18683	Q9VI32	0.1
O18683	Q9VKQ8	0.1
O18683	Q9VTP8	0.1
O18683	Q9W3S4	0.1
O18683	Q9W513	0.1
O18683	Q9W525	0.1
O18683	Q9XTN2	0.1
O44081	Q9VAW8	0.1
O44081	Q9VLZ1	0.1
O44113	P48148	0.1
O44117	P49657	0.1
O44117	Q7JR58	0.1
O44117	Q8T8W4	0.1
O44117	Q95R37	0.1
O44117	Q961V9	0.1
O44117	Q963E5	0.1
O44117	Q9VPH2	0.1
O44122	P83949	0.1
O44224	O96782	0.1
O44224	O97111	0.1
O44224	P08111	0.1
O44224	P16554	0.1
O44224	P25159	0.1
O44224	P29617	0.3
O44224	Q24367	0.1
O44224	Q8MQJ9	0.1
O44224	Q9GSZ3	0.1
O44224	Q9VQR9	0.1
O44226	O96607	0.1
O44226	Q9VJE7	0.1
O44253	O96681	0.1
O44342	Q86BJ3	0.1
O44381	O96692	0.1
O44381	Q960X8	0.1
O44382	O77430	0.1
O44382	P25867	0.1
O44382	Q27884	0.1
O44382	Q9W5E1	0.1
O44386	P11584	0.1
O44424	O76912	0.1
O44424	P29742	0.1
O44424	Q04787	0.1
O44424	Q8I8V0	0.1
O44424	Q8IP65	0.1
O44424	Q9V455	0.1
O44424	Q9V466	0.1
O44424	Q9VD99	0.1
O44424	Q9VEE9	0.1
O44424	Q9VHH8	0.1
O44424	Q9VHR7	0.1
O44424	Q9VIV7	0.1
O44424	Q9VLW7	0.1
O44424	Q9VRP2	0.1
O44424	Q9VRS2	0.1
O44424	Q9VT00	0.1
O44424	Q9VTU2	0.1
O44424	Q9VX05	0.1
O44424	Q9VXT0	0.1
O44424	Q9VYA4	0.1
O44424	Q9VYG2	0.1
O44424	Q9VZQ0	0.1
O44424	Q9W290	0.1
O44424	Q9W388	0.1
O44424	Q9W3N6	0.1
O44424	Q9W4I4	0.1
O44437	P07183	0.1
O44437	P13060	0.1
O44437	Q9VJI7	0.1
O44783	O46034	0.1
O44783	P04412	0.1
O44783	P13368	0.1
O44783	Q04787	0.1
O44783	Q08012	0.1
O44783	Q09147	0.1
O44783	Q8IQG1	0.1
O44783	Q8IR23	0.1
O44783	Q8T3W6	0.1
O44783	Q9VH48	0.1
O44783	Q9VJM1	0.1
O44783	Q9VLK3	0.1
O44783	Q9VM81	0.1
O44783	Q9VTQ8	0.1
O44783	Q9VV58	0.1
O44783	Q9VVG2	0.1
O44783	Q9VYL7	0.1
O44783	Q9W374	0.1
O44783	Q9W4B3	0.1
O44783	Q9XTN4	0.1
O44924	O44924	0.1
O44924	P00522	0.1
O44924	P24014	0.1
O44924	Q24090	0.1
O44924	Q24139	0.1
O44924	Q24213	0.1
O44924	Q24218	0.1
O44924	Q8T4F7	0.1
O44924	Q9NH11	0.1
O45030	O45030	0.1
O45030	P31007	0.1
O45030	P51140	0.1
O45030	Q3YNB2	0.1
O46034	P04412	0.1
O46034	Q04787	0.1
O46034	Q9VNC4	0.1
O46036	O46052	0.1
O46036	P07247	0.1
O46036	P08044	0.3
O46036	P10734	0.1
O46036	P13054	0.1
O46036	P14003	0.1
O46036	P15330-2	0.1
O46036	P15370	0.1
O46036	P16371	0.1
O46036	P18102	0.1
O46036	P21187	0.1
O46036	P23792	0.1
O46036	P25932	0.1
O46036	P39572	0.1
O46036	P42282	0.1
O46036	P48809	0.1
O46036	Q01071	0.1
O46036	Q02308	0.1
O46036	Q4V664	0.1
O46036	Q8IQQ4	0.1
O46036	Q95RJ9	0.1
O46036	Q95SH0	0.1
O46036	Q960G9	0.1
O46036	Q960X8	0.1
O46036	Q9VBW9	0.1
O46036	Q9VFK4	0.1
O46036	Q9VFN1	0.1
O46036	Q9VFR0	0.1
O46036	Q9VI16	0.1
O46036	Q9VI72	0.1
O46036	Q9VIE7	0.1
O46036	Q9VJ55	0.1
O46036	Q9VPS5	0.1
O46036	Q9VR29	0.1
O46036	Q9VTJ3	0.1
O46036	Q9VU89	0.1
O46036	Q9VUL1	0.1
O46036	Q9VV81	0.1
O46036	Q9VVQ1	0.1
O46036	Q9VYD4	0.1
O46036	Q9W1L2	0.1
O46036	Q9W2E3	0.1
O46036	Q9W2J7	0.1
O46036	Q9W3S4	0.1
O46036	Q9W4V8	0.1
O46036	Q9XTN4	0.1
O46037	P28159	0.1
O46037	P48375	0.1
O46037	Q8IGN4	0.1
O46037	Q8INW7	0.1
O46037	Q8MQJ8	0.1
O46037	Q94511	0.1
O46037	Q9VSJ8	0.1
O46037	Q9W3X5	0.1
O46038	Q24190	0.1
O46038	Q9VTU3	0.1
O46040	P19538	0.1
O46043	Q961B9	0.1
O46050	Q94514	0.1
O46050	Q95TL8	0.1
O46052	P27398	0.1
O46052	P39736	0.1
O46052	Q9NJH0	0.1
O46052	Q9VU26	0.1
O46052	Q9VW93	0.1
O46052	Q9W4U5	0.1
O46070	O76924	0.1
O46070	O77260	0.1
O46070	O97143	0.1
O46070	O97365	0.1
O46070	P11455	0.1
O46070	P18173	0.1
O46070	P18490	0.1
O46070	P25171	0.1
O46070	P28166	0.1
O46070	P31009	0.1
O46070	P36872	0.1
O46070	P48159	0.1
O46070	P48609	0.1
O46070	P80455	0.1
O46070	Q09332	0.1
O46070	Q24158	0.1
O46070	Q24159	0.1
O46070	Q24533	0.1
O46070	Q8I8V0	0.1
O46070	Q8IQG0	0.1
O46070	Q8SX83-3	0.1
O46070	Q8SYG2	0.1
O46070	Q8SYZ4	0.1
O46070	Q8T0I9	0.1
O46070	Q8T0U6	0.1
O46070	Q8WR53	0.1
O46070	Q95TP4	0.1
O46070	Q961D1	0.1
O46070	Q9GTQ8	0.1
O46070	Q9I7I7	0.1
O46070	Q9N6D8	0.1
O46070	Q9VAA1	0.1
O46070	Q9VAJ1	0.1
O46070	Q9VB22	0.1
O46070	Q9VBN1	0.1
O46070	Q9VC54	0.1
O46070	Q9VCX6	0.1
O46070	Q9VD25	0.1
O46070	Q9VDJ8	0.1
O46070	Q9VDT2	0.1
O46070	Q9VEA5	0.1
O46070	Q9VFP2	0.1
O46070	Q9VHI4	0.1
O46070	Q9VHN1	0.1
O46070	Q9VHR7	0.1
O46070	Q9VIT1	0.1
O46070	Q9VJD8	0.1
O46070	Q9VLJ8	0.1
O46070	Q9VM96	0.1
O46070	Q9VMA3	0.1
O46070	Q9VNA2	0.1
O46070	Q9VNE1	0.1
O46070	Q9VPU3	0.1
O46070	Q9VR29	0.1
O46070	Q9VRQ6	0.1
O46070	Q9VRX7	0.1
O46070	Q9VVR6	0.1
O46070	Q9VX98	0.1
O46070	Q9VYE7	0.1
O46070	Q9VYG2	0.1
O46070	Q9VYL7	0.1
O46070	Q9VYS4	0.1
O46070	Q9VZH0	0.1
O46070	Q9VZP3	0.1
O46070	Q9W227	0.1
O46070	Q9W238	0.1
O46070	Q9W2N5	0.1
O46070	Q9W3A7	0.1
O46070	Q9W3N6	0.1
O46070	Q9W555	0.1
O46070	Q9W5C8	0.1
O46077	Q9W4F9	0.1
O46078	P41900	0.1
O46078	Q5BIK1	0.1
O46078	Q9VXL4	0.1
O46080	Q9XZC2	0.1
O46084	O76513	0.1
O46084	O97143	0.1
O46084	P23573	0.1
O46084	P54358	0.1
O46084	Q24159	0.1
O46084	Q24564	0.1
O46084	Q8INB9	0.1
O46084	Q8MQJ7	0.1
O46084	Q8SYZ4	0.1
O46084	Q95TP4	0.1
O46084	Q961D1	0.1
O46084	Q961G6	0.1
O46084	Q9I7I7	0.1
O46084	Q9VEH1	0.1
O46084	Q9VI02	0.1
O46084	Q9VJ37	0.1
O46084	Q9VLW7	0.1
O46084	Q9VRB7	0.1
O46084	Q9VZP3	0.1
O46084	Q9W113	0.1
O46084	Q9XZC2	0.1
O46085	P10987	0.1
O46085	P16163	0.1
O46085	P17886	0.1
O46085	P42282	0.1
O46085	P49258	0.1
O46085	Q24564	0.1
O46085	Q26263	0.1
O46085	Q8INN6	0.1
O46085	Q9V345	0.1
O46085	Q9V6B9	0.1
O46085	Q9V9Y9	0.1
O46085	Q9VB35	0.1
O46085	Q9VCC6	0.1
O46085	Q9VD05	0.1
O46085	Q9VGR1	0.1
O46085	Q9VI16	0.1
O46085	Q9VIV5	0.1
O46085	Q9VJD4	0.1
O46085	Q9VMD7	0.1
O46085	Q9VPB8	0.1
O46085	Q9VQK7	0.1
O46085	Q9VQU9	0.1
O46085	Q9VRX7	0.1
O46085	Q9VX26	0.1
O46085	Q9VYD7	0.1
O46085	Q9W0M0	0.1
O46085	Q9W2S2	0.1
O46085	Q9W3C8	0.1
O46085	Q9W5W8	0.1
O46085	Q9Y1T2	0.1
O46087	O96757	0.1
O46089	P41092	0.1
O46089	Q02748	0.1
O46089	Q9VAJ4	0.1
O46089	Q9VLJ0	0.1
O46089	Q9VQ44	0.1
O46089	Q9VX77	0.1
O46089	Q9VXQ7	0.1
O46094	Q9VMI6	0.1
O46096	P19538	0.1
O46099	Q961L8	0.1
O46099	Q9V8Y2	0.1
O46099	Q9VK62	0.1
O46100	P23573	0.1
O46100	Q9W2M5	0.1
O46102	P19538	0.1
O46106	O76912	0.1
O46106	P17886	0.1
O46106	P19538	0.1
O46106	Q8I8V0	0.1
O46106	Q8IMJ2	0.1
O46106	Q8IQG0	0.1
O46106	Q8MSF5	0.1
O46106	Q8STG9	0.1
O46106	Q8SYG2	0.1
O46106	Q9V4M2	0.1
O46106	Q9V9Z0	0.1
O46106	Q9VA91	0.1
O46106	Q9VD99	0.1
O46106	Q9VEP9	0.1
O46106	Q9VK21	0.1
O46106	Q9VL91	0.1
O46106	Q9VMY2	0.1
O46106	Q9VQK1	0.1
O46106	Q9VX05	0.1
O46106	Q9W3N6	0.1
O46106	Q9W4I4	0.1
O46106	Q9W5R8	0.1
O46108	O46308	0.1
O46108	P50445	0.1
O46108	Q8SZA4	0.1
O46108	Q9I7I1	0.1
O46108	Q9NH11	0.1
O46108	Q9V470	0.1
O46108	Q9V9R2	0.1
O46108	Q9VI02	0.1
O46108	Q9VIH1	0.1
O46108	Q9VKW2	0.1
O46108	Q9VLR9	0.1
O46111	P19538	0.1
O46111	Q24475	0.1
O46111	Q24570	0.1
O46173	P23128	0.1
O46197	P48592	0.1
O46197	Q9V4B8	0.1
O46197	Q9VSE9	0.1
O46199	Q9VLS5	0.1
O46200	Q9VJ22	0.1
O46200	Q9VR24	0.1
O46200	Q9VU13	0.1
O46201	Q9VMQ8	0.1
O46202	O96860	0.1
O46202	Q9VBN9	0.1
O46202	Q9VCT6	0.1
O46202	Q9VEK2	0.1
O46202	Q9XTN4	0.1
O46308	P07548	0.1
O46308	P09081	0.1
O46308	P20009	0.1
O46308	P20439	0.1
O46308	P42570	0.1
O46308	P54733	0.1
O46308	Q24314	0.1
O46308	Q8T965	0.1
O46308	Q960H6	0.1
O46308	Q961D1	0.1
O46308	Q9VBN9	0.1
O46308	Q9VBQ9	0.1
O46308	Q9VCU7	0.1
O46308	Q9VHC7	0.1
O46308	Q9VM49	0.1
O46308	Q9VRQ4	0.1
O46308	Q9VUI0	0.1
O46308	Q9VWT7	0.1
O46308	Q9VZM7	0.1
O46308	Q9W1H7	0.1
O46339	P02836	0.1
O46339	P13678	0.1
O46339	P19339-3	0.1
O46339	P19538	0.1
O46339	P40427	0.9
O46339	Q8SZ63	0.1
O46339	Q960X8	0.1
O46339	Q9VA32	0.1
O46339	Q9VBP2	0.1
O46339	Q9VPS5	0.1
O46339	Q9VQQ9	0.1
O46339	Q9W1A4	0.1
O46341	Q8ST83	0.1
O46341	Q9V9Y4	0.1
O46341	Q9VCT6	0.1
O46341	Q9VDH8	0.1
O46341	Q9VFM3	0.1
O46341	Q9VLU5	0.1
O46341	Q9VQ30	0.1
O46341	Q9VZX3	0.1
O46341	Q9W3T3	0.1
O46342	P84249	0.1
O61231	P17644	0.1
O61231	Q01644	0.1
O61231	Q24118	0.1
O61231	Q27415	0.1
O61231	Q9VFQ9	0.1
O61231	Q9VS82	0.1
O61231	Q9VV81	0.1
O61231	Q9W328	0.1
O61231	Q9W3B8	0.1
O61231	Q9W5C2	0.1
O61267	P12982	0.1
O61267	P49762	0.1
O61267	Q0IGR9	0.1
O61267	Q8I092	0.1
O61267	Q9NFR7	0.1
O61267	Q9V468	0.1
O61267	Q9VL71	0.1
O61345	Q9VF37	0.1
O61345	Q9VK00	0.1
O61345	Q9W3N6	0.1
O61348	P54611	0.1
O61348	Q9VA31	0.1
O61348	Q9VFK2	0.1
O61351	Q9VF18	0.1
O61351	Q9VTX9	0.1
O61351	Q9VVL6	0.1
O61351	Q9W0B3	0.1
O61366	Q7KRY7	0.1
O61380	P48598	0.1
O61380	Q02748	0.1
O61380	Q9VCC9	0.1
O61380	Q9VSC1	0.1
O61380	Q9VW27	0.1
O61443	O62602	0.1
O61443	P06742	0.1
O61443	P06742-2	0.1
O61443	P07665	0.1
O61443	P49071	0.1
O61443	Q7K306	0.1
O61443	Q8MSQ4	0.1
O61443	Q9VHM5	0.1
O61443	Q9VLJ4	0.1
O61443	Q9W2F3	0.1
O61444	P92208	0.1
O61444	Q8MLW7	0.1
O61458	O96660	0.1
O61458	P42003	0.1
O61464	Q9NDR2	0.1
O61491	P23647	0.1
O61495	Q24175	0.1
O61604	Q9VF37	0.1
O61613	O76924	0.1
O61613	Q9VD05	0.1
O61618	P27619	0.1
O61650	Q9VFV9	0.1
O61661	O76136	0.1
O61661	P08570	0.1
O61661	P17917	0.1
O61661	P84249	0.1
O61661	P91943	0.1
O61661	Q0IGR9	0.1
O61661	Q27297	0.1
O61661	Q7Z2C5	0.1
O61661	Q8SXG9	0.1
O61661	Q8SYH8	0.1
O61661	Q8SYU4	0.1
O61661	Q8T0H5	0.1
O61661	Q8T4F7	0.1
O61661	Q9NGC3	0.1
O61661	Q9VFQ3	0.1
O61661	Q9VL21	0.1
O61661	Q9VL27	0.1
O61661	Q9VN49	0.1
O61661	Q9VSU9	0.1
O61661	Q9VTU3	0.1
O61661	Q9VTX8	0.1
O61661	Q9VVY2	0.1
O61661	Q9VWQ2	0.1
O61661	Q9VY14	0.1
O61661	Q9VYA4	0.1
O61661	Q9VYF9	0.1
O61661	Q9VZG2	0.1
O61661	Q9W1H7	0.1
O61661	Q9W221	0.1
O61661	Q9W5R8	0.1
O61661	Q9Y149	0.1
O61674	Q8IMZ4	0.1
O61722	P45890	0.1
O61722	Q9VD65	0.1
O61734	O61735	0.1
O61734	P22464	0.1
O61734	Q9W418	0.1
O61735	P07663	0.1
O61735	P49021	0.1
O62526	P02516	0.1
O62526	P39768	0.1
O62526	P48603	0.1
O62526	Q8T3Y0	0.1
O62526	Q9V3Z9	0.1
O62526	Q9V9V9	0.1
O62526	Q9VGK1	0.1
O62526	Q9VV81	0.1
O62530	O77051	0.1
O62530	P07183	0.1
O62530	P42282	0.1
O62530	P50887	0.1
O62530	Q24009	0.1
O62530	Q7PL77	0.1
O62530	Q8MLT4	0.1
O62530	Q9VCV3	0.1
O62530	Q9VDG2	0.1
O62530	Q9VQK7	0.1
O62535	Q95R37	0.1
O62589	O62589	0.1
O62589	P05049	0.1
O62589	P13582	0.1
O62602	O62618	0.1
O62602	Q9V345	0.1
O62602	Q9VCT3	0.1
O62609	Q9VBI1	0.1
O62609	Q9VX36	0.1
O62609	Q9VZM9	0.1
O62609	Q9W424	0.1
O62609	Q9W5C8	0.1
O62618	P84249	0.1
O62618	Q9VWD0	0.1
O62621	Q9VK23	0.1
O76136	O77051	0.1
O76136	O97143	0.1
O76136	P08181	0.1
O76136	P14785	0.1
O76136	P23573	0.1
O76136	P46824	0.1
O76136	P48609	0.1
O76136	P49762	0.1
O76136	Q24190	0.1
O76136	Q8INB9	0.1
O76136	Q8MQJ7	0.1
O76136	Q8SYZ4	0.1
O76136	Q8SZA4	0.1
O76136	Q95TP4	0.1
O76136	Q9NH11	0.1
O76136	Q9VEH1	0.1
O76136	Q9VHN1	0.1
O76136	Q9VIH1	0.1
O76136	Q9VKW2	0.1
O76136	Q9VNE1	0.1
O76136	Q9VRQ2	0.1
O76136	Q9VSR3	0.1
O76136	Q9VTU3	0.1
O76136	Q9VZP3	0.1
O76136	Q9W5G0	0.1
O76216	P04052	0.1
O76216	P20227	0.1
O76216	P47825	0.1
O76216	P51123	0.1
O76216	Q27272	0.1
O76216	Q7KSD8-4	0.1
O76216	Q8I8U7	0.1
O76216	Q8I8V0	0.3
O76216	Q95TK9	0.1
O76216	Q9U5W9	0.3
O76216	Q9VVR6	0.1
O76216	Q9VYX1	0.1
O76216	Q9XZT7	0.1
O76324	P07663	0.1
O76324	P19538	0.1
O76324	Q9VC07	0.1
O76454	Q9VFY9	0.1
O76454	Q9VHA7	0.1
O76460	P23573	0.1
O76460	P52485	0.1
O76460	Q8IN25	0.1
O76460	Q8IQM4	0.1
O76460	Q8T3Y0	0.1
O76460	Q9VAA9	0.1
O76460	Q9VH95	0.1
O76460	Q9VKM7	0.1
O76460	Q9VL06	0.1
O76460	Q9VLQ8	0.1
O76460	Q9VQQ6	0.1
O76460	Q9VRT9	0.1
O76460	Q9VZU6	0.1
O76460	Q9VZU7	0.1
O76460	Q9W215	0.1
O76460	Q9W366	0.1
O76462	Q9VB22	0.1
O76462	Q9VHT8	0.1
O76464	Q9W115	0.1
O76490	P25439	0.1
O76490	Q7KPY3	0.1
O76511	P10035	0.1
O76513	P23572	0.1
O76513	P23573	0.1
O76513	P25008	0.1
O76513	P34021	0.1
O76513	P91943	0.1
O76513	Q8IMS6	0.1
O76513	Q8SXV4	0.1
O76513	Q8T965	0.1
O76513	Q9VKZ2	0.1
O76513	Q9VL21	0.1
O76513	Q9VL27	0.1
O76513	Q9VNE1	0.1
O76513	Q9VRQ4	0.1
O76513	Q9VU23	0.1
O76513	Q9VVP8	0.1
O76513	Q9VWT7	0.1
O76513	Q9W0M7	0.1
O76521	P08570	0.1
O76521	P17886	0.1
O76521	Q04652	0.1
O76521	Q7KW39	0.1
O76521	Q95RG8	0.1
O76521	Q9VFF6	0.1
O76521	Q9VGR1	0.1
O76521	Q9VST0	0.1
O76521	Q9VY76	0.1
O76521	Q9XZU1	0.1
O76522	P19538	0.1
O76522	P22813	0.1
O76522	Q01820	0.1
O76522	Q9VML8	0.1
O76522	Q9XZC2	0.1
O76523	P23573	0.1
O76742	P20350	0.1
O76742	Q9VEA2	0.1
O76767	Q9VQQ9	0.1
O76861	Q9VPY4	0.1
O76863	P05527	0.1
O76863	Q8I8V0	0.1
O76863	Q9VJ23	0.1
O76863	Q9VM69	0.1
O76863	Q9W1Q8	0.1
O76863	Q9W3Q4	0.1
O76870	Q9V3G9	0.1
O76876	P07187	0.1
O76876	P17704	0.1
O76876	P30432	0.1
O76876	Q07327	0.1
O76876	Q8IPC2	0.1
O76876	Q8IQI1	0.1
O76876	Q8MSW4	0.1
O76876	Q8WR53	0.1
O76876	Q95RQ1	0.1
O76876	Q9V780	0.1
O76876	Q9VAY3	0.1
O76876	Q9VCB2	0.1
O76876	Q9VJ42	0.1
O76876	Q9VJM1	0.1
O76876	Q9VJU5	0.1
O76876	Q9VN44	0.1
O76876	Q9VSP9	0.1
O76876	Q9VV20	0.1
O76876	Q9VY30	0.1
O76876	Q9VY61	0.1
O76876	Q9VZF9	0.1
O76876	Q9W3V9	0.1
O76876	Q9W5X1	0.1
O76878	Q8IRT1	0.1
O76878	Q9VCX6	0.1
O76878	Q9VEF0	0.1
O76878	Q9VH84	0.1
O76878	Q9VHM7	0.1
O76878	Q9VWY9	0.1
O76878	Q9VY68	0.1
O76892	P23380	0.1
O76892	Q9W597	0.1
O76896	Q9VIP2	0.1
O76901	P05812	0.1
O76901	Q9W2R9	0.1
O76902	P11455	0.1
O76902	Q86P21	0.1
O76904	P52304	0.1
O76906	P17917	0.1
O76906	Q9W2M5	0.1
O76908	O76932	0.1
O76908	P11929	0.1
O76908	Q06559	0.1
O76908	Q86BK4	0.1
O76908	Q8IMM9	0.1
O76908	Q8WTI8	0.1
O76908	Q9I7J8	0.1
O76908	Q9VFY3	0.1
O76908	Q9VGI4	0.1
O76908	Q9VI58	0.1
O76908	Q9VK00	0.1
O76908	Q9VUG5	0.1
O76908	Q9VWI4	0.1
O76908	Q9W0J2	0.1
O76908	Q9Y103	0.1
O76909	P91668	0.1
O76909	Q961V9	0.1
O76909	Q9V9R2	0.1
O76909	Q9VRQ2	0.1
O76912	Q95RB1	0.1
O76921	Q76NQ9	0.1
O76922	Q9W1V2	0.1
O76922	Q9W5A9	0.1
O76924	P06607	0.1
O76924	P52487	0.1
O76924	Q06559	0.1
O76924	Q23985	0.1
O76924	Q8IQI1	0.1
O76924	Q960H6	0.1
O76924	Q9V3B4	0.1
O76924	Q9V455	0.1
O76924	Q9VAA1	0.1
O76924	Q9VD99	0.1
O76924	Q9VFE7	0.1
O76924	Q9VIT1	0.1
O76924	Q9VKW5	0.1
O76924	Q9VL14	0.1
O76924	Q9VLK1	0.1
O76924	Q9VMW8	0.1
O76924	Q9VQY8	0.1
O76924	Q9VR24	0.1
O76924	Q9W0N3	0.1
O76924	Q9W2K0	0.1
O76924	Q9W4I4	0.1
O76927	P91682	0.1
O76927	Q9VAP2	0.1
O76927	Q9VFH4	0.1
O76927	Q9VGQ4	0.1
O76927	Q9VHG0	0.1
O76927	Q9VK34	0.1
O76927	Q9VLR0	0.1
O76927	Q9VMS5	0.1
O76927	Q9VVY2	0.1
O76928	P49847	0.1
O76928	Q8MR31	0.1
O76928	Q960J7	0.1
O76928	Q9VAE4	0.1
O76928	Q9VAW0	0.1
O76928	Q9VI72	0.1
O76928	Q9VTQ9	0.1
O76928	Q9W1H7	0.1
O76928	Q9W246	0.1
O76928	Q9W2M2	0.1
O76928	Q9W2M2-2	0.1
O76928	Q9W4J8	0.1
O76932	P42282	0.1
O76932	P49762	0.1
O76932	Q961V9	0.1
O76932	Q9V9R2	0.1
O76932	Q9VTU3	0.1
O76994	Q8MLU1	0.1
O76994	Q9VB59	0.1
O77051	P02516	0.1
O77051	P04197	0.1
O77051	P09081	0.1
O77051	P13238	0.1
O77051	P17336	0.1
O77051	P20348	0.1
O77051	P25007	0.1
O77051	P25171	0.1
O77051	P31009	0.1
O77051	P34021	0.1
O77051	P36179	0.1
O77051	P40427	0.1
O77051	P47980	0.1
O77051	P55830	0.1
O77051	Q06559	0.1
O77051	Q23977	0.1
O77051	Q24248	0.1
O77051	Q24318	0.1
O77051	Q24472	0.1
O77051	Q24572	0.1
O77051	Q27368	0.1
O77051	Q7Z2C5	0.1
O77051	Q86NL5	0.1
O77051	Q8MS22	0.1
O77051	Q8SXL5	0.1
O77051	Q8SXV4	0.1
O77051	Q8SYQ9	0.1
O77051	Q8SYU4	0.1
O77051	Q8T0H5	0.1
O77051	Q8T4F7	0.1
O77051	Q8T6B9	0.1
O77051	Q8T965	0.1
O77051	Q8T9L6	0.1
O77051	Q961D1	0.1
O77051	Q9NGC3	0.1
O77051	Q9NIS1	0.1
O77051	Q9V4Y0	0.1
O77051	Q9VAW8	0.1
O77051	Q9VB23	0.1
O77051	Q9VD99	0.1
O77051	Q9VF04	0.1
O77051	Q9VGK8	0.1
O77051	Q9VL21	0.1
O77051	Q9VLC8	0.1
O77051	Q9VNE1	0.1
O77051	Q9VT28	0.1
O77051	Q9VTH4	0.1
O77051	Q9VTW3	0.1
O77051	Q9VUD3	0.1
O77051	Q9VVE5	0.1
O77051	Q9VWT7	0.1
O77051	Q9VYF9	0.1
O77051	Q9VYL7	0.3
O77051	Q9VZG2	0.1
O77051	Q9W0M7	0.1
O77051	Q9W1H7	0.1
O77051	Q9W1P1	0.1
O77051	Q9W221	0.1
O77051	Q9W229	0.1
O77051	Q9W2Y0	0.1
O77051	Q9W542	0.3
O77051	Q9Y149	0.1
O77059	P07663	0.1
O77059	P18431	0.1
O77059	P22810	0.1
O77059	P49021	0.1
O77059	Q8SY07	0.1
O77059	Q9VE88	0.1
O77086	Q9XYM0	0.1
O77134	Q9U9Q2	0.1
O77134	Q9VCD5	0.1
O77134	Q9VQV0	0.1
O77135	P12646	0.1
O77135	P55035	0.1
O77135	Q7YZ98	0.1
O77135	Q9VTS9	0.1
O77135	Q9W157	0.1
O77150	Q9VI89	0.1
O77150	Q9VJQ5	0.1
O77215	P16371	0.1
O77237	P04359	0.1
O77237	P07187	0.1
O77237	P09956	0.1
O77237	P27716	0.1
O77237	P39769	0.1
O77237	Q05652	0.1
O77237	Q9VF93	0.1
O77237	Q9VGU7	0.1
O77237	Q9VHE5	0.1
O77237	Q9VHF5	0.1
O77237	Q9VIW3	0.1
O77237	Q9VLA6	0.1
O77237	Q9VP53	0.1
O77237	Q9VTH5	0.1
O77237	Q9VV20	0.1
O77237	Q9VWL9	0.1
O77237	Q9W0D6	0.1
O77259	Q9VCH1	0.1
O77259	Q9VH19	0.1
O77260	P19339-3	0.1
O77260	P41572	0.1
O77260	P52654	0.1
O77260	P55035	0.1
O77260	Q9VH57	0.1
O77260	Q9VHA9	0.1
O77260	Q9VTI8	0.1
O77260	Q9VUL2	0.1
O77260	Q9VWP7	0.1
O77260	Q9VY30	0.1
O77260	Q9W314	0.1
O77260	Q9W3J7	0.1
O77260	Q9XTN4	0.1
O77262	Q9VAU6	0.1
O77263	Q9VF77	0.1
O77263	Q9VIP2	0.1
O77263	Q9VR56	0.1
O77264	Q8T053	0.1
O77275	Q9XTM1	0.1
O77283	P12982	0.1
O77283	P48461	0.1
O77283	P48462	0.1
O77283	Q05547	0.1
O77284	P29673	0.1
O77286	Q8T8W4	0.1
O77286	Q9VRB7	0.1
O77286	Q9VUC3	0.1
O77290	Q27297	0.1
O77291	P10987	0.1
O77291	P19538	0.1
O77425	Q02910	0.1
O77425	Q9VZK8	0.1
O77430	O77430	0.1
O77430	P09081	0.1
O77430	P17886	0.1
O77430	P49762	0.1
O77430	P91666	0.1
O77430	Q24134	0.1
O77430	Q24311	0.3
O77430	Q24337	0.1
O77430	Q27884	0.1
O77430	Q5BI50	0.1
O77430	Q7JVY0	0.1
O77430	Q7YZ95	0.3
O77430	Q86NX0	0.1
O77430	Q8IGU5	0.3
O77430	Q8IQM4	0.1
O77430	Q8MRU2	0.1
O77430	Q8MRY0	0.1
O77430	Q8MSW5	0.1
O77430	Q8SX86	0.3
O77430	Q8T0K1	0.1
O77430	Q8T437	0.1
O77430	Q8T8S1	0.1
O77430	Q95RL9	0.1
O77430	Q95RR8	0.1
O77430	Q95RW0	0.1
O77430	Q95T64	0.1
O77430	Q95TK2	0.1
O77430	Q95U38	0.1
O77430	Q961T2	0.1
O77430	Q9I7L0	0.1
O77430	Q9I7T8	0.1
O77430	Q9I7Z8	0.1
O77430	Q9V6L9	0.3
O77430	Q9VDA0	0.1
O77430	Q9VDE3	0.9
O77430	Q9VED4	0.3
O77430	Q9VF10	0.1
O77430	Q9VFI7	0.1
O77430	Q9VFN3	0.1
O77430	Q9VH60	0.1
O77430	Q9VHJ8	0.1
O77430	Q9VIK3	0.3
O77430	Q9VIW8	0.3
O77430	Q9VKF2	0.3
O77430	Q9VM75	0.1
O77430	Q9VM76	0.1
O77430	Q9VMN6	0.1
O77430	Q9VNX7	0.3
O77430	Q9VQM0	0.1
O77430	Q9VST7	0.3
O77430	Q9VTM4	0.1
O77430	Q9VUQ8	0.1
O77430	Q9VX47	0.1
O77430	Q9VYW5	0.1
O77430	Q9VZF4	0.3
O77430	Q9W129	0.1
O77430	Q9W214	0.3
O77430	Q9W281	0.1
O77430	Q9Y165	0.1
O77431	Q9VSJ8	0.1
O77434	Q8IRV6	0.1
O77438	P09615	0.1
O77438	P19538	0.1
O77438	P28465	0.1
O77459	Q7KRI2	0.1
O77460	P08736	0.1
O77460	P17276	0.1
O77460	Q9V3G9	0.1
O77460	Q9VCE0	0.1
O77460	Q9VND2	0.1
O77460	Q9VNI4	0.1
O77460	Q9VVU4	0.1
O77460	Q9VYA4	0.1
O77460	Q9VYG2	0.1
O77460	Q9VYT2	0.1
O77460	Q9VZW1	0.1
O77475	Q9VPH6	0.1
O77477	Q9VDS5	0.1
O77477	Q9VF72	0.1
O77477	Q9VS07	0.1
O77477	Q9W461	0.1
O96046	Q7K4E2	0.1
O96083	O97159	0.1
O96083	Q7KA83	0.1
O96083	Q9NKV0	0.1
O96378	P17276	0.1
O96378	Q9W2F9	0.1
O96433	Q9W191	0.1
O96435	Q8ST77	0.1
O96505	P14003	0.1
O96505	Q26263	0.1
O96525	Q9VWE0	0.1
O96533	P05812	0.1
O96553	Q9VEN5	0.1
O96561	O96782	0.1
O96561	O97111	0.1
O96561	P08111	0.1
O96561	P16554	0.1
O96561	Q9GSZ3	0.1
O96607	P39572	0.1
O96607	P41894	0.1
O96607	P81910	0.1
O96607	Q08605	0.1
O96607	Q8SWW2	0.1
O96607	Q8SZT8	0.1
O96607	Q9V9S9	0.1
O96607	Q9VCG0	0.1
O96607	Q9VDN3	0.1
O96607	Q9VF13	0.1
O96607	Q9VFS6	0.1
O96607	Q9VGQ4	0.1
O96607	Q9VIJ0	0.1
O96607	Q9VJ45	0.1
O96607	Q9VJQ0	0.1
O96607	Q9VNB9	0.1
O96607	Q9VNC4	0.1
O96607	Q9VNH5	0.1
O96607	Q9VP13	0.1
O96607	Q9VRE6	0.1
O96607	Q9VTX7	0.1
O96607	Q9VZ56	0.1
O96607	Q9VZK7	0.1
O96607	Q9W029	0.1
O96607	Q9W0A1	0.1
O96607	Q9W125	0.1
O96607	Q9W246	0.1
O96607	Q9W3W4	0.1
O96610	P20659	0.1
O96630	P14599	0.1
O96660	P09089	0.1
O96660	P31009	0.1
O96660	P83949	0.1
O96660	Q23975	0.1
O96660	Q24229	0.1
O96660	Q9VJU1	0.1
O96660	Q9VYG2	0.1
O96660	Q9W4I4	0.1
O96676	Q9VAC7	0.1
O96676	Q9VEH6	0.1
O96676	Q9VK23	0.1
O96676	Q9VQQ6	0.1
O96676	Q9VZF4	0.1
O96679	Q7JR58	0.1
O96679	Q8T8W4	0.1
O96679	Q8T9G7	0.1
O96681	Q24037	0.1
O96681	Q24322	0.1
O96681	Q24327	0.1
O96681	Q86BA1	0.1
O96689	P54611	0.1
O96692	P11346	0.1
O96692	P22810	0.1
O96692	Q7KRY7	0.1
O96692	Q7KVF1	0.1
O96692	Q8IN00	0.1
O96692	Q8IPP4	0.1
O96692	Q8IRR2	0.1
O96692	Q8MQW8	0.1
O96692	Q8MSX1	0.1
O96692	Q8MZH8	0.1
O96692	Q8SX30	0.1
O96692	Q8SX78	0.1
O96692	Q95TT5	0.1
O96692	Q9GR11	0.1
O96692	Q9U4U5	0.1
O96692	Q9V414	0.1
O96692	Q9VA56	0.1
O96692	Q9VA91	0.1
O96692	Q9VCX2	0.1
O96692	Q9VEC3	0.1
O96692	Q9VEJ0	0.1
O96692	Q9VFD3	0.1
O96692	Q9VFP2	0.1
O96692	Q9VGE9	0.1
O96692	Q9VGT8	0.1
O96692	Q9VII1	0.1
O96692	Q9VMF3	0.1
O96692	Q9VML8	0.1
O96692	Q9VPV8	0.1
O96692	Q9VQU8	0.1
O96692	Q9VSL8	0.1
O96692	Q9VXK6	0.1
O96692	Q9VZF0	0.1
O96692	Q9W0D3	0.1
O96692	Q9W2L2	0.1
O96692	Q9XZJ4	0.1
O96695	Q9W4X9	0.1
O96757	O96757	0.1
O96757	P11147	0.1
O96757	P50535	0.1
O96757	Q00963	0.1
O96757	Q02870	0.1
O96757	Q05192	0.1
O96757	Q07407	0.1
O96757	Q09147	0.1
O96757	Q27598	0.1
O96757	Q59E36	0.1
O96757	Q8IN89	0.1
O96757	Q8WQ61	0.1
O96757	Q95RF1	0.1
O96757	Q9VAC1	0.1
O96757	Q9VIE8	0.1
O96757	Q9VIV3	0.1
O96757	Q9VJ14	0.1
O96757	Q9VKF0	0.1
O96757	Q9VRJ2	0.1
O96757	Q9VRM3	0.1
O96757	Q9VTX5	0.1
O96757	Q9VWF4	0.1
O96757	Q9VWG3	0.1
O96757	Q9VYG2	0.1
O96757	Q9VYT7	0.1
O96757	Q9W279	0.1
O96757	Q9W4V8	0.1
O96757	Q9XZU7	0.1
O96782	O97111	0.1
O96782	P16554	0.1
O96782	Q24367	0.1
O96782	Q8MT38	0.1
O96782	Q9GSZ3	0.1
O96782	Q9XYR0	0.1
O96794	Q7KT44	0.1
O96794	Q8IMG7	0.1
O96827	Q9NJH0	0.1
O96827	Q9VAY3	0.1
O96827	Q9VMP2	0.1
O96827	Q9VR29	0.1
O96827	Q9XY35	0.1
O96838	Q8SZF1	0.1
O96860	P19339-3	0.1
O96860	P40688	0.1
O96860	Q86BS6-3	0.1
O96860	Q9VAE7	0.1
O96860	Q9VAY8	0.1
O96860	Q9VBQ3	0.1
O96860	Q9VCU7	0.1
O96860	Q9VEX4	0.1
O96860	Q9VFA3	0.1
O96860	Q9VFB9	0.1
O96860	Q9VG62	0.1
O96860	Q9VM65	0.1
O96860	Q9VP62	0.1
O96860	Q9VP79	0.1
O96860	Q9VPY3	0.1
O96860	Q9VQD5	0.1
O96860	Q9VR65	0.1
O96860	Q9VU81	0.1
O96860	Q9VUV8	0.1
O96860	Q9VUY2	0.1
O96860	Q9VVR2	0.1
O96860	Q9W2W2	0.1
O96860	Q9W381	0.1
O96860	Q9W4M7	0.1
O96860	Q9XZ15	0.1
O96860	Q9XZ31	0.1
O96863	P08181	0.1
O96863	Q961V9	0.1
O96880	O96881	0.1
O96880	P51406	0.1
O96880	Q9V3Y7	0.1
O96881	P07247	0.1
O96881	P83949	0.1
O96957	P62152	0.1
O96959	P62152	0.1
O96989	P91676	0.1
O96989	Q26454	0.1
O96989	Q9VIE6	0.1
O96989	Q9VK57	0.1
O96989	Q9VK58	0.1
O96989	Q9VTU3	0.1
O96989	Q9VZ03	0.1
O97064	P42325	0.1
O97067	Q9VFF0	0.1
O97067	Q9VNI3	0.1
O97067	Q9W3K3	0.1
O97069	Q95RG8	0.1
O97102	P15330	0.1
O97102	P23757	0.1
O97102	P42282	0.1
O97102	Q00168	0.1
O97102	Q24478	0.1
O97102	Q7KJV5	0.1
O97102	Q7KNM2	0.1
O97102	Q86B87	0.1
O97102	Q9VQJ6	0.1
O97102	Q9W554	0.1
O97111	P08111	0.1
O97111	P16371	0.1
O97111	P16554	0.1
O97111	P40792	0.1
O97111	P40793	0.1
O97111	Q8WRS3	0.1
O97111	Q9GSZ3	0.1
O97111	Q9VA70	0.1
O97111	Q9VB22	0.1
O97111	Q9VCB1	0.1
O97111	Q9VCU7	0.1
O97111	Q9VGR1	0.1
O97118	P35875	0.1
O97125	P13097	0.1
O97125	Q8SX59	0.1
O97125	Q9V9M6	0.1
O97125	Q9VNU3	0.1
O97125	Q9VU41	0.1
O97125	Q9VU81	0.1
O97125	Q9W191	0.1
O97132	Q8T3W6	0.1
O97132	Q9W3F1	0.1
O97143	P09081	0.1
O97143	P13238	0.1
O97143	P25008	0.1
O97143	P34021	0.1
O97143	P35381	0.1
O97143	P91943	0.1
O97143	Q05192	0.1
O97143	Q0IGR9	0.1
O97143	Q27297	0.1
O97143	Q8MRG8	0.1
O97143	Q8MS22	0.1
O97143	Q8MSW5	0.1
O97143	Q8SXL5	0.1
O97143	Q8SYU4	0.1
O97143	Q8SZP2	0.1
O97143	Q8T4F7	0.1
O97143	Q8T965	0.1
O97143	Q8T9L6	0.1
O97143	Q95RL9	0.1
O97143	Q961D1	0.1
O97143	Q9I7L0	0.1
O97143	Q9I7T8	0.1
O97143	Q9I7Z8	0.1
O97143	Q9NGC3	0.1
O97143	Q9VCW3	0.1
O97143	Q9VFQ3	0.1
O97143	Q9VG22	0.1
O97143	Q9VKH6	0.1
O97143	Q9VL21	0.1
O97143	Q9VL27	0.1
O97143	Q9VNE1	0.1
O97143	Q9VRQ4	0.1
O97143	Q9VT28	0.1
O97143	Q9VU23	0.1
O97143	Q9VUD3	0.1
O97143	Q9VWT7	0.1
O97143	Q9VYF9	0.1
O97143	Q9VZG2	0.1
O97143	Q9VZU6	0.1
O97143	Q9W0Y0	0.1
O97143	Q9W1P1	0.1
O97143	Q9W221	0.1
O97143	Q9W351	0.1
O97143	Q9Y149	0.1
O97159	P05084	0.1
O97159	P42282	0.1
O97159	P51140	0.1
O97159	P83949	0.1
O97159	Q9VWE4	0.1
O97159	Q9VX24	0.1
O97159	Q9VZ27	0.1
O97174	Q8WS23	0.1
O97179	P16371	0.1
O97179	Q01068	0.1
O97182	Q8IH18	0.1
O97183	Q95TU2	0.1
O97183	Q9V8V8	0.1
O97183	Q9VBU9	0.1
O97183	Q9VFC2	0.1
O97183	Q9VJE4	0.1
O97183	Q9VSU3	0.1
O97183	Q9W2S2	0.1
O97183	Q9W4Z2	0.1
O97365	P13060	0.1
O97365	P16241	0.1
O97365	P27398	0.1
O97365	P54350	0.1
O97365	Q06559	0.1
O97365	Q8MLY8	0.1
O97365	Q9I7H9	0.1
O97365	Q9V4C9	0.1
O97365	Q9VB86	0.1
O97365	Q9VCA8	0.1
O97365	Q9VD05	0.1
O97365	Q9VGF7	0.1
O97365	Q9VIT1	0.1
O97365	Q9VJD4	0.1
O97365	Q9VL21	0.1
O97365	Q9VLL1	0.1
O97365	Q9VSM9	0.1
O97365	Q9VXD6	0.1
O97365	Q9VYA4	0.1
O97365	Q9VZF9	0.1
O97365	Q9W4B3	0.1
O97394	Q9VH37	0.1
O97420	P18289	0.1
O97420	P19889	0.1
O97420	Q8T414	0.1
O97420	Q9V411	0.1
O97420	Q9V4Y0	0.1
O97420	Q9VEF0	0.1
O97420	Q9VF05	0.1
O97420	Q9VF09	0.1
O97420	Q9VHL3	0.1
O97420	Q9VHV5	0.1
O97420	Q9VMQ8	0.1
O97420	Q9VR24	0.1
O97420	Q9VVB4	0.1
O97420	Q9W053	0.1
O97420	Q9W597	0.1
O97420	Q9Y0S9	0.1
O97428	P10987	0.1
O97428	Q9V813	0.1
O97428	Q9VMV0	0.1
O97468	Q7JN15	0.1
O97468	Q8IPI7	0.1
O97468	Q8MSM3	0.1
O97468	Q8T0S6	0.1
O97468	Q9VM49	0.1
O97468	Q9VN44	0.1
O97468	Q9VYI0	0.1
O97471	Q9VD05	0.1
P00334	P00334	0.1
P00334	P07191	0.1
P00334	Q9VF37	0.1
P00334	Q9VLF2	0.1
P00334	Q9VTU0	0.1
P00334	Q9VU13	0.1
P00522	P16620	0.1
P00522	P16621	0.1
P00522	Q7KN55	0.1
P00522	Q8T4F7	0.1
P00522	Q9Y0S9	0.1
P00528	P00528	0.1
P00528	P08630	0.1
P00528	P09491-2	0.1
P00528	P12370	0.1
P00528	P13008	0.1
P00528	P52029	0.1
P00528	Q03720	0.1
P00528	Q08012	0.1
P00528	Q23985	0.1
P00528	Q24323	0.1
P00528	Q24560	0.1
P00528	Q86B87	0.1
P00528	Q8SZ28	0.1
P00528	Q94516	0.1
P00528	Q95RB2	0.1
P00528	Q960X4	0.1
P00528	Q9V9N9	0.1
P00528	Q9VA79	0.1
P00528	Q9VAE4	0.1
P00528	Q9VBP3	0.1
P00528	Q9VCA9	0.1
P00528	Q9VCP0	0.1
P00528	Q9VJA1	0.1
P00528	Q9VMY1	0.1
P00528	Q9VNP7	0.1
P00528	Q9VRS2	0.1
P00528	Q9VU77	0.1
P00528	Q9VV29	0.1
P00528	Q9VWI6	0.1
P00528	Q9VXP3	0.1
P00528	Q9VYE7	0.1
P00528	Q9VYG2	0.1
P00528	Q9VZL3	0.1
P00528	Q9W255	0.1
P00528	Q9W3R6	0.1
P00528	Q9W4Y8	0.1
P00528	Q9Y117	0.1
P00967	Q24564	0.1
P02255	P51123	0.1
P02255	Q05783	0.1
P02283	P25028	0.1
P02283	P54357	0.1
P02283	Q24150	0.1
P02283	Q24459	0.1
P02299	P05205	0.3
P02299	P16371	0.1
P02299	P20659	0.3
P02299	P23572	0.1
P02299	P26017	0.9
P02299	P42124	0.1
P02299	P45975	0.1
P02299	Q24459	0.1
P02299	Q27393	0.1
P02299	Q8IRW8	0.1
P02299	Q9V3I5	0.1
P02299	Q9V464	0.1
P02299	Q9VHA0	0.1
P02299	Q9VKN7	0.1
P02515	Q24253	0.1
P02515	Q24320	0.1
P02515	Q8T965	0.1
P02515	Q9VME1	0.1
P02515	Q9VNR2	0.1
P02515	Q9W1M6	0.1
P02515	Q9W5W7	0.1
P02516	P07666	0.1
P02516	Q8IRH5	0.1
P02516	Q8T915	0.1
P02516	Q94524	0.1
P02516	Q95RA9	0.1
P02516	Q9V9V9	0.1
P02516	Q9VCY8	0.1
P02516	Q9VI55	0.1
P02516	Q9VMV9	0.1
P02516	Q9VQA5	0.1
P02516	Q9VXN4	0.1
P02516	Q9W345	0.1
P02517	P29775	0.1
P02517	P48603	0.1
P02517	Q4V664	0.1
P02517	Q8INH7	0.1
P02517	Q8IQB8	0.1
P02517	Q8T3Z0	0.1
P02517	Q9VC27	0.1
P02517	Q9VCY8	0.1
P02517	Q9VGB9	0.1
P02517	Q9VH37	0.1
P02517	Q9VHN6	0.1
P02517	Q9VM57	0.1
P02517	Q9VQA5	0.1
P02517	Q9W0B3	0.1
P02517	Q9W1F1	0.1
P02517	Q9W2M4	0.1
P02517	Q9W320	0.1
P02517	Q9W513	0.1
P02518	P54352-2	0.1
P02518	Q7KNS3	0.1
P02518	Q8I8V0	0.1
P02518	Q8IMJ2	0.1
P02518	Q9V472	0.1
P02518	Q9VGB9	0.1
P02518	Q9VGI4	0.1
P02518	Q9VI63	0.1
P02518	Q9VIE7	0.1
P02518	Q9VVL6	0.1
P02518	Q9VVQ1	0.1
P02572	P55162	0.1
P02572	Q24547	0.1
P02572	Q6NR18	0.1
P02572	Q8SY43	0.1
P02572	Q9VC48	0.1
P02572	Q9VPX7	0.1
P02572	Q9VVQ1	0.1
P02574	P22700	0.1
P02574	Q9VHM3	0.1
P02828	P11346	0.1
P02828	P26019	0.1
P02828	P48603	0.1
P02828	P52304	0.1
P02828	Q27934	0.1
P02828	Q7YU81	0.1
P02828	Q8IPB2	0.1
P02828	Q9NK80	0.1
P02828	Q9V3E9	0.1
P02828	Q9V4B8	0.1
P02828	Q9VGJ8	0.1
P02828	Q9VH37	0.1
P02828	Q9VIY9	0.1
P02828	Q9VPN5	0.1
P02828	Q9VR29	0.1
P02828	Q9VT19	0.1
P02828	Q9VWD1	0.1
P02828	Q9VWG1	0.1
P02828	Q9VX37	0.1
P02828	Q9VYC7	0.1
P02828	Q9XTM1	0.1
P02828	Q9XZ10	0.1
P02833	P08181	0.1
P02833	Q8IQB4	0.1
P02833	Q95R37	0.1
P02833	Q9VZZ6	0.1
P02833-2	Q8IQB4	0.1
P02833-2	Q9VRJ3	0.1
P02833-2	Q9VVC3	0.1
P02833-2	Q9VZZ6	0.1
P02835	P06601	0.1
P02835	P13468	0.1
P02835	P32030	0.1
P02835	P33244	0.9
P02835	P42282	0.1
P02835	P54353	0.1
P02835	Q9V444	0.1
P02835	Q9VAL8	0.1
P02835	Q9VBK2	0.1
P02835	Q9VN49	0.1
P02835	Q9VP85	0.1
P02835	Q9VTB8	0.1
P02835	Q9VYS4	0.1
P02835	Q9XYN7	0.1
P02836	P15372	0.1
P02836	P16371	0.1
P02836	P27398	0.1
P02836	P40427	0.1
P02836	Q8SX32	0.1
P02836	Q9VL91	0.1
P02836	Q9VR24	0.1
P02836	Q9VX12	0.1
P02836	Q9VYH9	0.1
P02836	Q9W3S4	0.1
P02836	Q9W4I4	0.1
P02839	Q9VEM2	0.1
P02839	Q9VWD9	0.1
P02839	Q9VX43	0.1
P02839	Q9VZ27	0.1
P02839	Q9W279	0.1
P02843	Q9VA02	0.1
P02843	Q9VBP2	0.1
P02843	Q9VCF1	0.1
P02843	Q9VCU8	0.1
P02843	Q9VD71	0.1
P02843	Q9VFQ9	0.1
P02843	Q9VRZ3	0.1
P02843	Q9VSS2	0.1
P02843	Q9VTS9	0.1
P02843	Q9VUD3	0.1
P02843	Q9VW92	0.1
P02843	Q9VZZ6	0.1
P02843	Q9W3Z5	0.1
P02844	P02844	0.1
P02844	Q9V466	0.1
P02844	Q9VJD4	0.1
P02844	Q9VU23	0.1
P02844	Q9VZJ1	0.1
P02844	Q9W3S4	0.1
P04052	P20227	0.1
P04052	P36958	0.1
P04052	Q9VEF5	0.1
P04052	Q9VT57	0.1
P04197	P07666	0.1
P04197	P54623	0.1
P04197	Q24318	0.1
P04197	Q24472	0.3
P04197	Q24572	0.9
P04197	Q8IPW1	0.1
P04197	Q9VF04	0.3
P04197	Q9W0Y8	0.1
P04197	Q9W482	0.1
P04197	Q9W4R3	0.1
[truncated: 17,262 more rows]

## Sheet: Yeast interactome
List of binary protein-protein interactions in yeast. Based on interaction data reported in the IntAct and MINT databases; to increase the quality of the interactome network, all those interactions without support in form of Pubmed ID(s) or interaction detection method(s) were filtered out; the estimated interaction reliability is based on the number of publications supporting the given interacti…
Protein ID1	Protein ID2	Interaction reliability
O13297	P07262	0.1
O13297	P08566	0.1
O13297	P10592	0.1
O13297	P11484	0.1
O13297	Q01159	0.9
O13297	Q02159	0.1
O13329	P02994	0.1
O13329	P04786	0.1
O13329	P06700	0.1
O13329	P06843	0.1
O13329	P10592	0.1
O13329	P11484	0.1
O13329	P20434	0.1
O13329	P21538	0.1
O13329	P22216	0.1
O13329	P32902	0.1
O13329	P36118	0.1
O13329	P36156	0.1
O13329	P38633	0.1
O13329	P38799	0.1
O13329	P38987	0.1
O13329	P40089	0.1
O13329	P47007	0.1
O13329	P47035	0.1
O13329	P54786	0.1
O13329	Q00684	0.1
O13329	Q02208	0.1
O13329	Q02892	0.1
O13329	Q03776	0.1
O13329	Q12072	0.1
O13329	Q12457	0.1
O13329	Q92331	0.1
O13516	P02309	0.1
O13516	P05755	0.1
O13516	P06102	0.1
O13516	P07270	0.1
O13516	P10080	0.1
O13516	P15646	0.1
O13516	P20448	0.1
O13516	P25635	0.3
O13516	P27637	0.1
O13516	P29055	0.1
O13516	P29295	0.1
O13516	P32074	0.1
O13516	P32497	0.1
O13516	P32588	0.1
O13516	P38249	0.1
O13516	P38737	0.1
O13516	P38968	0.1
O13516	P39081	0.1
O13516	P39960	0.1
O13516	P40035	0.1
O13516	P40160	0.1
O13516	P40217	0.1
O13516	P53131	0.1
O13516	P53254	0.1
O13516	P53914	0.1
O13516	Q00362	0.1
O13516	Q03214	0.1
O13516	Q03957	0.1
O13516	Q05791	0.1
O13516	Q06512	0.3
O13516	Q06631	0.1
O13516	Q08965	0.1
O13516	Q12142	0.1
O13516	Q12211	0.1
O13516	Q99383	0.1
O13525	P00549	0.1
O13525	P02309	0.1
O13525	P02994	0.1
O13525	P04912	0.1
O13525	P05317	0.1
O13525	P05750	0.1
O13525	P05754	0.1
O13525	P0C2H7	0.1
O13525	P0C2I0	0.1
O13525	P14126	0.1
O13525	P16140	0.1
O13525	P29453	0.1
O13525	P32905	0.1
O13525	P33442	0.1
O13525	P34244	0.1
O13525	P38697	0.1
O13525	Q02206	0.1
O13525	Q03940	0.1
O13527	P36046	0.1
O13527	P38753	0.1
O13527	P42842	0.1
O13527	Q08273	0.1
O13528	P11353	0.1
O13528	P13586	0.1
O13528	P23293	0.1
O13528	P27705	0.1
O13528	P33775	0.1
O13528	P36046	0.1
O13528	P38146	0.1
O13528	P38626	0.1
O13528	P39940	0.1
O13528	P46965	0.1
O13528	P47167	0.1
O13528	P53741	0.1
O13528	P61864	0.1
O13528	Q02776	0.1
O13528	Q05541	0.1
O13528	Q06211	0.1
O13528	Q07953	0.1
O13528	Q6Q5K5	0.1
O13529	P36156	0.1
O13529	P38800	0.1
O13529	P39005	0.1
O13529	Q12007	0.1
O13535	P42842	0.1
O13539	P00330	0.1
O13539	P00549	0.1
O13539	P00830	0.1
O13539	P02994	0.1
O13539	P04147	0.1
O13539	P05737	0.1
O13539	P0C2I0	0.1
O13539	P14742	0.1
O13539	P15646	0.1
O13539	P16140	0.1
O13539	P16521	0.1
O13539	P17629	0.3
O13539	P25555	0.9
O13539	P29453	0.1
O13539	P32565	0.1
O13539	P33441	0.3
O13539	P38219	0.1
O13539	P38922	0.3
O13539	P40150	0.1
O13539	P40531	0.1
O13539	P41940	0.1
O13539	P47103	0.1
O13539	P49626	0.1
O13539	P50095	0.1
O13539	P53230	0.1
O13539	P53551	0.1
O13539	P53552	0.3
O13539	P53851	0.1
O13539	P53910	0.1
O13539	Q07478	0.3
O13539	Q08118	0.1
O13539	Q08562	0.1
O13539	Q08817	0.1
O13539	Q12159	0.1
O13547	Q08645	0.1
O13547	Q12380	0.1
O13559	P00817	0.1
O13559	P04801	0.1
O13559	P06245	0.1
O13559	P07991	0.1
O13559	P22203	0.1
O13559	P22515	0.1
O13559	P25584	0.1
O13559	P32266	0.1
O13559	P32288	0.1
O13559	P32610	0.1
O13559	P38274	0.1
O13559	P40029	0.1
O13559	P53090	0.1
O13559	Q03407	0.1
O13559	Q07500	0.1
O13563	O94742	0.1
O13563	P06243	0.1
O13563	P07149	0.1
O13563	P07259	0.1
O13563	P10592	0.1
O13563	P11484	0.1
O13563	P14742	0.1
O13563	P16140	0.1
O13563	P17255	0.1
O13563	P18759	0.1
O13563	P25040	0.1
O13563	P32319	0.1
O13563	P32333	0.1
O13563	P32472	0.1
O13563	P32496	0.3
O13563	P32565	0.9
O13563	P33297	0.3
O13563	P33298	0.3
O13563	P33299	0.3
O13563	P34219	0.1
O13563	P35184	0.1
O13563	P36018	0.1
O13563	P36101	0.1
O13563	P38720	0.1
O13563	P38737	0.3
O13563	P38764	0.3
O13563	P38861	0.1
O13563	P38886	0.9
O13563	P39016	0.1
O13563	P39683	0.1
O13563	P39727	0.1
O13563	P40016	0.1
O13563	P40028	0.1
O13563	P40327	0.3
O13563	P40512	0.1
O13563	P42933	0.1
O13563	P43583	0.1
O13563	P43588	0.1
O13563	P43593	0.1
O13563	P47079	0.1
O13563	P48231	0.1
O13563	P50086	0.1
O13563	P52286	0.1
O13563	P53119	0.1
O13563	P53196	0.3
O13563	P53394	0.1
O13563	P53549	0.3
O13563	P53972	0.1
O13563	Q01939	0.3
O13563	Q03981	0.1
O13563	Q04062	0.3
O13563	Q04368	0.1
O13563	Q04847	0.1
O13563	Q06103	0.3
O13563	Q06134	0.1
O13563	Q06677	0.1
O13563	Q08723	0.3
O13563	Q12069	0.1
O13563	Q12199	0.1
O13563	Q12250	0.9
O13563	Q12280	0.1
O13563	Q12348	0.1
O13563	Q12355	0.1
O13563	Q12377	0.9
O13563	Q12468	0.1
O13577	P40573	0.1
O13577	Q06224	0.1
O13585	P00359	0.1
O13585	P02829	0.1
O13585	P02994	0.1
O13585	P07259	0.1
O13585	P10592	0.1
O13585	P11484	0.1
O13585	P15108	0.1
O13585	P16140	0.1
O13585	P32324	0.1
O13585	P32905	0.1
O13585	P35728	0.1
O13585	P41832	0.1
O13585	P41940	0.1
O13585	Q02821	0.1
O13585	Q12464	0.1
O13587	P18899	0.1
O13587	P47128	0.1
O13587	P47135	0.1
O14455	P03965	0.1
O14455	P05318	0.1
O14455	P05736	0.1
O14455	P07245	0.1
O14455	P07251	0.1
O14455	P07270	0.1
O14455	P07279	0.1
O14455	P10591	0.1
O14455	P12385	0.1
O14455	P15367	0.1
O14455	P21147	0.1
O14455	P22082	0.1
O14455	P22768	0.1
O14455	P24783	0.1
O14455	P29055	0.1
O14455	P36000	0.1
O14455	P38111	0.1
O14455	P38112	0.1
O14455	P38152	0.1
O14455	P38199	0.1
O14455	P38205	0.1
O14455	P38228	0.1
O14455	P38286	0.1
O14455	P38626	0.1
O14455	P38631	0.1
O14455	P38779	0.1
O14455	P38968	0.1
O14455	P39743	0.1
O14455	P40035	0.1
O14455	P40078	0.1
O14455	P40088	0.1
O14455	P40991	0.1
O14455	P41805	0.1
O14455	P41940	0.1
O14455	P43602	0.1
O14455	P46965	0.1
O14455	P48562	0.1
O14455	P49166	0.1
O14455	P53188	0.1
O14455	P53313	0.1
O14455	P53330	0.1
O14455	P53723	0.1
O14455	P53734	0.1
O14455	P53883	0.1
O14455	P54837	0.1
O14455	Q00955	0.1
O14455	Q03862	0.1
O14455	Q04322	0.1
O14455	Q04969	0.1
O14455	Q05791	0.1
O14455	Q06218	0.1
O14455	Q08235	0.1
O14455	Q08580	0.1
O14455	Q12117	0.1
O14455	Q12133	0.1
O14455	Q12142	0.1
O14455	Q12176	0.1
O14455	Q12389	0.1
O14455	Q99190	0.1
O14464	P25626	0.1
O14464	P31334	0.3
O14464	Q06321	0.1
O14464	Q06630	0.1
O14467	P07215	0.1
O14467	P09959	0.1
O14467	P10823	0.1
O14467	P11986	0.1
O14467	P12962	0.1
O14467	P13517	0.1
O14467	P17106	0.1
O14467	P19807	0.1
O14467	P20604	0.1
O14467	P21304	0.1
O14467	P24276	0.1
O14467	P24783	0.1
O14467	P24784	0.1
O14467	P25339	0.1
O14467	P25619	0.1
O14467	P27472	0.1
O14467	P28007	0.1
O14467	P28274	0.1
O14467	P31787	0.1
O14467	P32502	0.1
O14467	P33328	0.1
O14467	P33338	0.1
O14467	P33892	0.1
O14467	P34761	0.1
O14467	P35735	0.1
O14467	P37012	0.1
O14467	P38929	0.1
O14467	P39517	0.1
O14467	P46673	0.1
O14467	P46682	0.1
O14467	P48361	0.1
O14467	P50086	0.1
O14467	P53235	0.1
O14467	P53742	0.1
O14467	P53849	0.1
O14467	Q02908	0.1
O14467	Q04439	0.1
O14467	Q05521	0.1
O14467	Q07651	0.1
O14467	Q08962	0.1
O14467	Q12055	0.1
O14467	Q12114	0.1
O14467	Q12230	0.1
O14467	Q12335	0.1
O14467	Q12522	0.1
O14467	Q12692	0.1
O14467	Q6Q5K6	0.1
O14468	P41697	0.1
O14468	P53168	0.1
O60200	P33203	0.1
O74700	P87108	0.1
O75012	P10662	0.1
O75012	P17106	0.1
O75012	P17558	0.1
O75012	P21771	0.1
O75012	P22353	0.1
O75012	P27929	0.1
O75012	P28778	0.1
O75012	P32902	0.1
O75012	P33759	0.9
O75012	P36056	0.1
O75012	P36059	0.1
O75012	P38120	0.1
O75012	P38175	0.1
O75012	P38205	0.1
O75012	P38783	0.1
O75012	P38851	0.1
O75012	P40033	0.1
O75012	P40496	0.1
O75012	P40513	0.1
O75012	P42847	0.1
O75012	P47137	0.1
O75012	P47141	0.1
O75012	P47150	0.1
O75012	P50861	0.1
O75012	P53292	0.1
O75012	P53305	0.1
O75012	P53732	0.1
O75012	P53733	0.1
O75012	P53937	0.1
O75012	Q01163	0.1
O75012	Q02608	0.1
O75012	Q02950	0.1
O75012	Q03088	0.1
O75012	Q03201	0.1
O75012	Q03246	0.1
O75012	Q03430	0.1
O75012	Q03976	0.1
O75012	Q04608	0.1
O93938	P35203	0.1
O93938	P38800	0.1
O94742	P00817	0.1
O94742	P06704	0.1
O94742	P09938	0.1
O94742	P18759	0.1
O94742	P18899	0.1
O94742	P19736	0.1
O94742	P22141	0.1
O94742	P25040	0.1
O94742	P25615	0.1
O94742	P32288	0.1
O94742	P32319	0.1
O94742	P32333	0.1
O94742	P32472	0.1
O94742	P32496	0.1
O94742	P32565	0.3
O94742	P32628	0.1
O94742	P33297	0.1
O94742	P33298	0.1
O94742	P33299	0.3
O94742	P34219	0.1
O94742	P35184	0.1
O94742	P36018	0.1
O94742	P36101	0.1
O94742	P37012	0.1
O94742	P38009	0.1
O94742	P38720	0.1
O94742	P38737	0.1
O94742	P38764	0.1
O94742	P38861	0.1
O94742	P38886	0.1
O94742	P39016	0.1
O94742	P39683	0.1
O94742	P39727	0.1
O94742	P40016	0.1
O94742	P40028	0.1
O94742	P40327	0.1
O94742	P40512	0.1
O94742	P42933	0.1
O94742	P43588	0.1
O94742	P43593	0.1
O94742	P46944	0.1
O94742	P47130	0.1
O94742	P48231	0.1
O94742	P50086	0.1
O94742	P52286	0.1
O94742	P53010	0.1
O94742	P53090	0.1
O94742	P53119	0.1
O94742	P53196	0.1
O94742	P53394	0.1
O94742	P53549	0.1
O94742	P53955	0.1
O94742	P53972	0.1
O94742	Q01477	0.1
O94742	Q01939	0.3
O94742	Q03981	0.1
O94742	Q04062	0.1
O94742	Q04368	0.1
O94742	Q04847	0.1
O94742	Q06103	0.3
O94742	Q06134	0.1
O94742	Q06677	0.1
O94742	Q08723	0.1
O94742	Q12049	0.1
O94742	Q12069	0.1
O94742	Q12199	0.1
O94742	Q12250	0.1
O94742	Q12280	0.1
O94742	Q12348	0.1
O94742	Q12355	0.1
O94742	Q12377	0.1
O94742	Q12468	0.1
P00044	P00431	0.3
P00044	P20449	0.1
P00044	P23202	0.1
P00044	P36156	0.1
P00044	P38720	0.1
P00044	P38810	0.1
P00044	P53823	0.1
P00044	P53969	0.1
P00044	Q02574	0.1
P00045	P20447	0.1
P00045	P23202	0.1
P00045	P23255	0.1
P00045	P36156	0.1
P00045	P39718	0.1
P00045	Q07951	0.1
P00045	Q12245	0.1
P00127	P07143	0.3
P00127	P07256	0.1
P00127	P32259	0.1
P00127	P32266	0.1
P00127	P38799	0.1
P00127	P38800	0.1
P00127	P39103	0.1
P00127	P47017	0.1
P00127	P53140	0.1
P00127	Q04177	0.1
P00127	Q12038	0.1
P00128	P00330	0.1
P00128	P02994	0.1
P00128	P07143	0.3
P00128	P07256	0.1
P00128	P07257	0.1
P00128	P15731	0.1
P00128	P21372	0.1
P00128	P36156	0.1
P00128	P38799	0.1
P00128	P38800	0.1
P00128	P38822	0.1
P00128	P53135	0.1
P00128	P53168	0.1
P00163	P07143	0.3
P00175	P04840	0.1
P00175	P07807	0.1
P00175	P36046	0.1
P00175	P39515	0.1
P00175	P40452	0.1
P00175	P42949	0.1
P00175	P43603	0.1
P00175	P53220	0.1
P00175	Q01852	0.1
P00175	Q02159	0.1
P00175	Q02776	0.1
P00330	P00729	0.1
P00330	P02994	0.1
P00330	P04801	0.1
P00330	P04840	0.1
P00330	P05066	0.1
P00330	P06700	0.3
P00330	P07246	0.1
P00330	P07262	0.1
P00330	P07264	0.3
P00330	P09119	0.1
P00330	P10080	0.1
P00330	P11075	0.3
P00330	P11632	0.1
P00330	P11938	0.1
P00330	P12683	0.1
P00330	P12684	0.1
P00330	P13134	0.1
P00330	P14843	0.1
P00330	P16550	0.1
P00330	P16664	0.1
P00330	P19955	0.1
P00330	P20676	0.1
P00330	P21268	0.1
P00330	P22214	0.1
P00330	P22215	0.1
P00330	P22217	0.1
P00330	P22803	0.1
P00330	P23500	0.1
P00330	P23643	0.1
P00330	P25037	0.1
P00330	P25334	0.1
P00330	P25349	0.1
P00330	P25355	0.1
P00330	P25357	0.1
P00330	P25360	0.1
P00330	P25369	0.1
P00330	P26321	0.1
P00330	P26448	0.1
P00330	P26637	0.1
P00330	P27514	0.1
P00330	P27809	0.1
P00330	P28003	0.3
P00330	P28496	0.1
P00330	P28791	0.1
P00330	P30619	0.3
P00330	P30771	0.1
P00330	P31115	0.1
P00330	P31244	0.3
P00330	P32333	0.3
P00330	P32378	0.1
P00330	P32454	0.1
P00330	P32467	0.1
P00330	P32492	0.3
P00330	P32499	0.1
P00330	P32500	0.1
P00330	P32563	0.1
P00330	P32566	0.1
P00330	P32601	0.1
P00330	P32642	0.1
P00330	P32803	0.1
P00330	P32843	0.1
P00330	P32854	0.1
P00330	P32891	0.1
P00330	P32913	0.1
P00330	P33327	0.1
P00330	P33417	0.1
P00330	P33418	0.1
P00330	P33441	0.1
P00330	P33891	0.1
P00330	P33892	0.1
P00330	P34072	0.1
P00330	P34226	0.1
P00330	P34248	0.1
P00330	P35723	0.1
P00330	P35732	0.1
P00330	P36015	0.1
P00330	P36046	0.1
P00330	P36090	0.1
P00330	P36122	0.1
P00330	P36132	0.1
P00330	P36148	0.1
P00330	P36166	0.1
P00330	P38011	0.1
P00330	P38237	0.3
P00330	P38310	0.3
P00330	P38631	0.1
P00330	P38720	0.1
P00330	P38745	0.1
P00330	P38755	0.1
P00330	P38840	0.1
P00330	P38962	0.1
P00330	P38988	0.1
P00330	P39010	0.1
P00330	P39012	0.1
P00330	P39015	0.1
P00330	P39522	0.1
P00330	P39543	0.1
P00330	P39715	0.3
P00330	P39722	0.1
P00330	P39735	0.3
P00330	P39928	0.1
P00330	P39996	0.1
P00330	P40025	0.1
P00330	P40046	0.1
P00330	P40056	0.1
P00330	P40070	0.1
P00330	P40073	0.1
P00330	P40157	0.1
P00330	P40309	0.1
P00330	P40319	0.1
P00330	P40359	0.1
P00330	P40416	0.1
P00330	P40499	0.1
P00330	P40955	0.1
P00330	P40957	0.1
P00330	P41544	0.1
P00330	P41800	0.1
P00330	P41834	0.1
P00330	P42223	0.1
P00330	P42838	0.1
P00330	P43555	0.1
P00330	P43556	0.1
P00330	P43579	0.1
P00330	P43601	0.3
P00330	P43603	0.1
P00330	P45976	0.1
P00330	P47006	0.1
P00330	P47048	0.1
P00330	P47054	0.1
P00330	P47077	0.1
P00330	P48415	0.1
P00330	P50105	0.1
P00330	P52593	0.1
P00330	P52918	0.1
P00330	P53030	0.1
P00330	P53032	0.1
P00330	P53115	0.1
P00330	P53146	0.1
P00330	P53174	0.1
P00330	P53209	0.1
P00330	P53217	0.1
P00330	P53219	0.1
P00330	P53244	0.1
P00330	P53253	0.1
P00330	P53583	0.1
P00330	P53730	0.1
P00330	P53734	0.1
P00330	P53834	0.1
P00330	P53847	0.1
P00330	P53866	0.1
P00330	P53870	0.1
P00330	P53899	0.1
P00330	P53917	0.3
P00330	P53953	0.1
P00330	P53968	0.1
P00330	P54867	0.1
P00330	P56508	0.1
P00330	P61864	0.1
P00330	Q02648	0.1
P00330	Q02773	0.1
P00330	Q02776	0.1
P00330	Q02785	0.1
P00330	Q02821	0.1
P00330	Q02981	0.1
P00330	Q03330	0.1
P00330	Q03640	0.1
P00330	Q03730	0.1
P00330	Q03771	0.1
P00330	Q04013	0.1
P00330	Q04172	0.1
P00330	Q04182	0.1
P00330	Q04338	0.1
P00330	Q04410	0.1
P00330	Q04779	0.1
P00330	Q04847	0.1
P00330	Q04947	0.1
P00330	Q04969	0.1
P00330	Q05022	0.1
P00330	Q05029	0.1
P00330	Q05497	0.1
P00330	Q05881	0.1
P00330	Q06107	0.1
P00330	Q06417	0.1
P00330	Q06624	0.3
P00330	Q07084	0.1
P00330	Q07533	0.1
P00330	Q07788	0.1
P00330	Q07979	0.1
P00330	Q08269	0.1
P00330	Q08278	0.3
P00330	Q08444	0.3
P00330	Q08448	0.1
P00330	Q08484	0.1
P00330	Q08641	0.1
P00330	Q08649	0.3
P00330	Q08683	0.1
P00330	Q08726	0.1
P00330	Q08754	0.1
P00330	Q08773	0.3
P00330	Q08826	0.1
P00330	Q12028	0.1
P00330	Q12029	0.1
P00330	Q12114	0.1
P00330	Q12129	0.1
P00330	Q12180	0.1
P00330	Q12206	0.1
P00330	Q12207	0.1
P00330	Q12296	0.1
P00330	Q12298	0.1
P00330	Q12314	0.1
P00330	Q12345	0.1
P00330	Q12450	0.1
P00330	Q12495	0.1
P00330	Q12745	0.1
P00330	Q99186	0.1
P00330	Q99288	0.1
P00330	Q99321	0.1
P00330	Q9URQ5	0.1
P00331	P07703	0.1
P00331	P19073	0.1
P00331	P23291	0.1
P00331	P32464	0.1
P00331	P34252	0.1
P00331	P39940	0.1
P00331	P40318	0.1
P00331	P40339	0.1
P00331	P41813	0.1
P00331	P43560	0.1
P00331	P53691	0.1
P00331	P53919	0.1
P00331	Q02776	0.1
P00331	Q03330	0.1
P00331	Q04149	0.1
P00331	Q04377	0.1
P00331	Q08004	0.1
P00331	Q12347	0.1
P00331	Q12476	0.1
P00358	P00360	0.3
P00358	P00927	0.1
P00358	P02829	0.1
P00358	P02994	0.1
P00358	P08018	0.1
P00358	P10592	0.1
P00358	P12753	0.1
P00358	P13382	0.1
P00358	P15108	0.1
P00358	P16474	0.1
P00358	P21951	0.1
P00358	P23542	0.1
P00358	P23595	0.3
P00358	P25454	0.1
P00358	P27466	0.1
P00358	P29311	0.1
P00358	P32589	0.1
P00358	P33202	0.1
P00358	P33775	0.1
P00358	P34730	0.1
P00358	P38123	0.1
P00358	P38903	0.1
P00358	P39722	0.1
P00358	P40016	0.1
P00358	P48581	0.1
P00358	P50094	0.1
P00358	P52910	0.1
P00358	P53840	0.1
P00358	P54861	0.1
P00358	P61864	0.1
P00358	Q02821	0.1
P00358	Q03330	0.1
P00358	Q03433	0.1
P00358	Q03496	0.1
P00358	Q03942	0.1
P00358	Q04978	0.3
P00358	Q06211	0.1
P00358	Q08109	0.1
P00358	Q08754	0.1
P00358	Q12059	0.1
P00358	Q12168	0.1
P00358	Q12349	0.1
P00358	Q12449	0.1
P00358	Q66RC5	0.1
P00359	P00360	0.1
P00359	P02829	0.1
P00359	P03965	0.1
P00359	P06169	0.1
P00359	P06700	0.3
P00359	P06842	0.1
P00359	P09733	0.1
P00359	P09959	0.1
P00359	P10662	0.1
P00359	P15424	0.1
P00359	P15992	0.1
P00359	P16664	0.1
P00359	P20457	0.1
P00359	P20676	0.1
P00359	P22217	0.1
P00359	P22803	0.1
P00359	P25037	0.1
P00359	P25302	0.1
P00359	P25349	0.1
P00359	P25374	0.1
P00359	P26448	0.1
P00359	P27514	0.1
P00359	P28496	0.1
P00359	P29311	0.1
P00359	P31244	0.3
P00359	P32345	0.3
P00359	P32486	0.1
P00359	P32500	0.1
P00359	P32566	0.1
P00359	P32642	0.1
P00359	P32785	0.1
P00359	P32857	0.1
P00359	P33891	0.1
P00359	P34730	0.1
P00359	P35845	0.3
P00359	P36006	0.1
P00359	P36013	0.1
P00359	P37254	0.1
P00359	P37898	0.1
P00359	P38041	0.1
P00359	P38903	0.3
P00359	P38962	0.1
P00359	P38986	0.1
P00359	P38988	0.1
P00359	P39004	0.1
P00359	P39522	0.1
P00359	P39676	0.1
P00359	P39960	0.1
P00359	P39996	0.1
P00359	P40157	0.1
P00359	P40319	0.1
P00359	P40395	0.1
P00359	P40416	0.1
P00359	P40454	0.1
P00359	P40499	0.1
P00359	P40548	0.1
P00359	P40561	0.3
P00359	P43555	0.1
P00359	P46985	0.1
P00359	P47054	0.1
P00359	P47110	0.1
P00359	P50105	0.1
P00359	P52593	0.1
P00359	P52910	0.1
P00359	P53032	0.1
P00359	P53174	0.1
P00359	P53297	0.1
P00359	P53334	0.1
P00359	P53889	0.1
P00359	P53899	0.1
P00359	P53968	0.1
P00359	P54783	0.1
P00359	P61864	0.1
P00359	Q01852	0.1
P00359	Q02785	0.1
P00359	Q02821	0.1
P00359	Q03330	0.1
P00359	Q03433	0.1
P00359	Q03529	0.1
P00359	Q03640	0.1
P00359	Q03730	0.1
P00359	Q03771	0.1
P00359	Q04013	0.1
P00359	Q04080	0.1
P00359	Q04170	0.1
P00359	Q04347	0.1
P00359	Q04439	0.1
P00359	Q05881	0.1
P00359	Q06142	0.1
P00359	Q07979	0.1
P00359	Q08754	0.1
P00359	Q12207	0.1
P00359	Q12296	0.1
P00359	Q12462	0.1
P00359	Q12496	0.1
P00359	Q12676	0.1
P00359	Q12745	0.1
P00359	Q6Q560	0.1
P00359	Q7M4S9	0.1
P00360	P00927	0.1
P00360	P02829	0.1
P00360	P05453	0.1
P00360	P05754	0.1
P00360	P06168	0.1
P00360	P07260	0.1
P00360	P10592	0.1
P00360	P10823	0.1
P00360	P15108	0.1
P00360	P15705	0.1
P00360	P16474	0.1
P00360	P16550	0.1
P00360	P20606	0.1
P00360	P25558	0.1
P00360	P31116	0.1
P00360	P31539	0.1
P00360	P33313	0.1
P00360	P35194	0.1
P00360	P36135	0.1
P00360	P37304	0.1
P00360	P37898	0.1
P00360	P38164	0.1
P00360	P38697	0.1
P00360	P38720	0.1
P00360	P38795	0.1
P00360	P38903	0.1
P00360	P39534	0.1
P00360	P39734	0.1
P00360	P39941	0.1
P00360	P40150	0.1
P00360	P43620	0.1
P00360	P47103	0.1
P00360	P50094	0.1
P00360	P53030	0.1
P00360	P53043	0.1
P00360	P53316	0.1
P00360	P53622	0.1
P00360	P53691	0.1
P00360	P53724	0.1
P00360	P54861	0.1
P00360	P61864	0.1
P00360	Q00955	0.1
P00360	Q02773	0.1
P00360	Q02821	0.1
P00360	Q03330	0.1
P00360	Q03373	0.1
P00360	Q06164	0.1
P00360	Q07351	0.1
P00360	Q08109	0.1
P00360	Q12098	0.1
P00360	Q12168	0.1
P00360	Q12306	0.1
P00360	Q12390	0.1
P00360	Q12449	0.1
P00360	Q66RC5	0.1
P00401	P07256	0.1
P00401	P32335	0.1
P00401	P39103	0.1
P00401	P40452	0.1
P00401	P53266	0.1
P00410	P07256	0.1
P00410	P19146	0.1
P00410	P39103	0.1
P00410	P39928	0.1
P00410	P40185	0.1
P00410	Q04935	0.1
P00424	P04037	0.1
P00424	P07255	0.3
P00424	P23255	0.1
P00424	P38264	0.1
P00424	P53266	0.1
P00424	Q08964	0.1
P00425	P23255	0.1
P00425	P38907	0.1
P00425	P39547	0.1
P00425	Q12349	0.1
P00427	P07255	0.3
P00427	P40991	0.1
P00427	P53266	0.1
P00427	Q02159	0.1
P00431	P32266	0.1
P00431	P33314	0.1
P00431	P33327	0.1
P00431	P36156	0.1
P00431	P53281	0.1
P00445	P06787	0.3
P00445	P07866	0.1
P00445	P08417	0.1
P00445	P16474	0.1
P00445	P17157	0.1
P00445	P19735	0.1
P00445	P20081	0.1
P00445	P23291	0.1
P00445	P27882	0.1
P00445	P28320	0.1
P00445	P36046	0.1
P00445	P39009	0.1
P00445	P40202	0.9
P00445	P53299	0.1
P00445	Q04675	0.1
P00445	Q12027	0.1
P00445	Q12287	0.1
P00447	P01095	0.1
P00447	P06838	0.1
P00447	P07270	0.1
P00447	P09232	0.1
P00447	P13188	0.1
P00447	P23255	0.1
P00447	P23337	0.1
P00447	P32445	0.1
P00447	P32567	0.1
P00447	P38238	0.1
P00447	P38800	0.1
P00447	P48564	0.1
P00447	P53975	0.1
P00447	Q03124	0.1
P00447	Q03330	0.1
P00447	Q03370	0.1
P00447	Q04437	0.1
P00498	P10591	0.1
P00498	P10592	0.1
P00498	P11484	0.1
P00498	P16140	0.1
P00498	P38074	0.1
P00546	P00546	0.1
P00546	P00925	0.1
P00546	P00927	0.1
P00546	P02557	0.1
P00546	P02994	0.1
P00546	P05317	0.1
P00546	P05750	0.1
P00546	P07259	0.1
P00546	P09733	0.1
P00546	P09938	0.1
P00546	P10081	0.1
P00546	P10592	0.1
P00546	P10659	0.1
P00546	P11484	0.1
P00546	P12398	0.1
P00546	P12612	0.1
P00546	P13365	0.3
P00546	P14742	0.1
P00546	P16140	0.1
P00546	P16639	0.1
P00546	P17255	0.1
P00546	P19882	0.1
P00546	P20437	0.9
P00546	P20438	0.9
P00546	P20449	0.1
P00546	P20486	0.9
P00546	P21826	0.3
P00546	P23337	0.1
P00546	P24869	0.3
P00546	P24870	0.1
P00546	P24871	0.1
P00546	P26783	0.1
P00546	P30283	0.3
P00546	P32324	0.1
P00546	P32565	0.1
P00546	P32582	0.1
P00546	P32589	0.1
P00546	P32797	0.1
P00546	P32905	0.1
P00546	P32917	0.1
P00546	P33299	0.1
P00546	P33892	0.1
P00546	P34216	0.1
P00546	P34241	0.3
P00546	P36157	0.3
P00546	P36167	0.1
P00546	P38011	0.1
P00546	P38634	0.3
P00546	P38764	0.3
P00546	P39676	0.1
P00546	P39692	0.3
P00546	P40038	0.3
P00546	P40069	0.1
P00546	P40186	0.3
P00546	P40466	0.1
P00546	P41940	0.1
P00546	P42845	0.3
P00546	P43568	0.3
P00546	P53197	0.1
P00546	Q02606	0.3
P00546	Q02866	0.3
P00546	Q03690	0.1
P00546	Q03940	0.1
P00546	Q05029	0.1
P00546	Q06156	0.1
P00546	Q06315	0.1
P00546	Q08817	0.1
P00546	Q08910	0.1
P00546	Q12386	0.1
P00549	P00815	0.1
P00549	P00830	0.1
P00549	P02992	0.1
P00549	P06182	0.1
P00549	P06700	0.1
P00549	P06839	0.1
P00549	P07262	0.1
P00549	P07277	0.1
P00549	P07283	0.1
P00549	P07342	0.1
P00549	P07347	0.1
P00549	P08566	0.1
P00549	P09624	0.1
P00549	P09798	0.1
P00549	P10659	0.1
P00549	P11632	0.1
P00549	P12385	0.1
P00549	P12695	0.1
P00549	P14741	0.1
P00549	P15705	0.1
P00549	P16550	0.1
P00549	P17065	0.1
P00549	P17505	0.1
P00549	P18562	0.1
P00549	P19262	0.1
P00549	P19263	0.1
P00549	P19955	0.1
P00549	P20435	0.1
P00549	P21954	0.1
P00549	P22007	0.1
P00549	P22138	0.1
P00549	P22204	0.1
P00549	P22224	0.1
P00549	P22515	0.1
P00549	P25037	0.1
P00549	P25336	0.1
P00549	P25339	0.1
P00549	P25349	0.1
P00549	P25369	0.1
P00549	P25847	0.1
P00549	P26448	0.1
P00549	P27514	0.1
P00549	P27692	0.1
P00549	P27929	0.1
P00549	P28241	0.1
P00549	P28274	0.1
P00549	P30665	0.1
P00549	P30822	0.1
P00549	P32337	0.1
P00549	P32454	0.1
P00549	P32473	0.1
P00549	P32477	0.1
P00549	P32497	0.1
P00549	P32499	0.1
P00549	P32502	0.1
P00549	P32566	0.1
P00549	P32567	0.1
P00549	P32591	0.1
P00549	P32642	0.1
P00549	P32767	0.1
P00549	P32832	0.1
P00549	P32891	0.1
P00549	P32917	0.1
P00549	P33327	0.1
P00549	P33333	0.1
P00549	P33417	0.1
P00549	P33748	0.1
P00549	P34217	0.1
P00549	P35207	0.1
P00549	P35732	0.1
P00549	P36013	0.1
P00549	P36060	0.1
P00549	P36090	0.1
P00549	P36166	0.1
P00549	P37898	0.1
P00549	P38263	0.1
P00549	P38330	0.1
P00549	P38707	0.1
P00549	P38719	0.1
P00549	P38720	0.1
P00549	P38835	0.1
P00549	P38889	0.1
P00549	P38986	0.1
P00549	P38988	0.1
P00549	P39522	0.1
P00549	P39676	0.1
P00549	P40081	0.1
P00549	P40344	0.1
P00549	P40366	0.1
P00549	P40469	0.1
P00549	P40522	0.1
P00549	P40561	0.1
P00549	P40568	0.1
P00549	P40856	0.1
P00549	P41819	0.1
P00549	P41940	0.1
P00549	P42842	0.1
P00549	P43612	0.1
P00549	P45976	0.1
P00549	P46970	0.1
P00549	P47006	0.1
P00549	P47037	0.1
P00549	P47048	0.1
P00549	P47112	0.1
P00549	P47135	0.1
P00549	P47158	0.1
P00549	P47168	0.1
P00549	P52489	0.1
P00549	P52593	0.1
P00549	P52910	0.1
P00549	P52918	0.1
P00549	P52920	0.1
P00549	P53081	0.1
P00549	P53091	0.1
P00549	P53094	0.1
P00549	P53244	0.1
P00549	P53292	0.1
P00549	P53583	0.1
P00549	P53729	0.1
P00549	P53734	0.1
P00549	P53741	0.1
P00549	P53742	0.1
P00549	P53834	0.1
P00549	P53870	0.1
P00549	P53871	0.1
P00549	P53881	0.1
P00549	P53883	0.1
P00549	P53917	0.1
P00549	P53965	0.1
P00549	P53968	0.1
P00549	P54858	0.1
P00549	P80428	0.1
P00549	Q01477	0.1
P00549	Q02354	0.1
P00549	Q02555	0.1
P00549	Q02931	0.1
P00549	Q03034	0.1
P00549	Q03088	0.1
P00549	Q03178	0.1
P00549	Q03219	0.1
P00549	Q03254	0.1
P00549	Q03735	0.1
P00549	Q03771	0.1
P00549	Q04067	0.1
P00549	Q04175	0.1
P00549	Q04632	0.1
P00549	Q04636	0.1
P00549	Q04869	0.1
P00549	Q04958	0.1
P00549	Q05022	0.1
P00549	Q05029	0.1
P00549	Q05881	0.1
P00549	Q06096	0.1
P00549	Q06839	0.1
P00549	Q07084	0.1
P00549	Q07589	0.1
P00549	Q07623	0.1
P00549	Q07844	0.1
P00549	Q07979	0.1
P00549	Q08199	0.1
P00549	Q08641	0.1
P00549	Q08962	0.1
P00549	Q12028	0.1
P00549	Q12056	0.1
P00549	Q12099	0.1
P00549	Q12124	0.1
P00549	Q12129	0.1
P00549	Q12149	0.1
P00549	Q12180	0.1
P00549	Q12207	0.1
P00549	Q12208	0.1
P00549	Q12221	0.1
P00549	Q12230	0.1
P00549	Q12259	0.1
P00549	Q12283	0.1
P00549	Q12339	0.1
P00549	Q12345	0.1
P00549	Q12449	0.1
P00549	Q12496	0.1
P00549	Q12505	0.1
P00549	Q12514	0.1
P00549	Q99189	0.1
P00549	Q99247	0.1
P00560	P00560	0.1
P00560	P00830	0.1
P00560	P07248	0.1
P00560	P07866	0.1
P00560	P08004	0.1
P00560	P10592	0.1
P00560	P11484	0.1
P00560	P14540	0.1
P00560	P15108	0.1
P00560	P17123	0.1
P00560	P18899	0.1
P00560	P20676	0.1
P00560	P21264	0.1
P00560	P22336	0.3
P00560	P26448	0.1
P00560	P32598	0.1
P00560	P32642	0.1
P00560	P34162	0.1
P00560	P35723	0.1
P00560	P38111	0.1
P00560	P38720	0.1
P00560	P38962	0.1
P00560	P39986	0.3
P00560	P40416	0.1
P00560	P40469	0.1
P00560	P40958	0.1
P00560	P41318	0.3
P00560	P41811	0.3
P00560	P43555	0.1
P00560	P43573	0.1
P00560	P48415	0.1
P00560	P53334	0.1
P00560	P53622	0.3
P00560	P53730	0.1
P00560	P61864	0.1
P00560	Q03330	0.1
P00560	Q03640	0.1
P00560	Q03771	0.1
P00560	Q07979	0.1
P00560	Q08278	0.3
P00560	Q08484	0.1
P00560	Q12207	0.1
P00560	Q12377	0.3
P00560	Q12415	0.1
P00560	Q12462	0.1
P00560	Q12754	0.1
P00572	P00572	0.1
P00635	P25300	0.1
P00635	P35842	0.1
P00635	P36173	0.1
P00635	P43623	0.1
P00635	Q03630	0.1
P00635	Q08817	0.1
P00724	P38804	0.1
P00724	P39014	0.1
P00724	P53295	0.1
P00724	Q03764	0.1
P00724	Q12154	0.1
P00729	P07267	0.1
P00729	P12383	0.1
P00729	P14306	0.1
P00729	P14693	0.1
P00729	P22768	0.1
P00729	P25694	0.1
P00729	P38307	0.1
P00729	P38799	0.1
P00729	P38845	0.1
P00729	P46958	0.1
P00729	P53044	0.1
P00729	P53734	0.1
P00729	Q03714	0.1
P00729	Q04228	0.1
P00729	Q04947	0.1
P00729	Q05787	0.3
P00729	Q06631	0.1
P00729	Q08109	0.1
P00729	Q12212	0.1
P00729	Q99220	0.1
P00812	P00812	0.9
P00812	P00817	0.1
P00812	P02557	0.1
P00812	P07259	0.1
P00812	P09733	0.1
P00812	P10592	0.1
P00812	P11745	0.1
P00812	P14742	0.3
P00812	P16140	0.1
P00812	P17505	0.1
P00812	P19882	0.1
P00812	P23301	0.1
P00812	P26637	0.3
P00812	P32589	0.1
P00812	P32905	0.1
P00812	P38822	0.1
P00812	P38987	0.1
P00812	P53281	0.1
P00812	Q02821	0.3
P00812	Q05515	0.1
P00812	Q06142	0.1
P00812	Q12223	0.1
P00815	P00815	0.1
P00815	P02557	0.1
P00815	P02994	0.1
P00815	P05694	0.1
P00815	P06105	0.1
P00815	P06169	0.3
P00815	P07259	0.1
P00815	P07262	0.1
P00815	P08566	0.1
P00815	P09734	0.3
P00815	P10592	0.1
P00815	P10659	0.3
P00815	P11484	0.1
P00815	P15700	0.1
P00815	P16140	0.1
P00815	P28519	0.1
P00815	P38746	0.1
P00815	P39517	0.3
P00815	P40517	0.1
P00815	P40545	0.1
P00815	P40825	0.1
P00815	P41940	0.1
P00815	P43616	0.1
P00815	P46654	0.1
P00815	P47077	0.1
P00815	P53233	0.1
P00815	P81449	0.1
P00815	Q03558	0.1
P00815	Q08109	0.1
P00815	Q12074	0.1
P00815	Q12455	0.1
P00817	P00817	0.1
P00817	P00899	0.1
P00817	P01120	0.1
P00817	P01123	0.1
P00817	P02994	0.3
P00817	P04046	0.1
P00817	P05736	0.1
P00817	P05753	0.1
P00817	P06115	0.1
P00817	P06774	0.1
P00817	P06787	0.1
P00817	P07215	0.1
P00817	P07278	0.1
P00817	P07285	0.1
P00817	P0C2H7	0.1
P00817	P0C2I0	0.1
P00817	P10592	0.1
P00817	P10614	0.1
P00817	P10664	0.1
P00817	P11484	0.1
P00817	P11986	0.1
P00817	P12962	0.1
P00817	P13517	0.1
P00817	P14120	0.1
P00817	P14126	0.1
P00817	P14127	0.1
P00817	P14359	0.1
P00817	P15496	0.1
P00817	P16474	0.1
P00817	P17555	0.1
P00817	P20448	0.1
P00817	P21243	0.1
P00817	P22216	0.1
P00817	P22696	0.1
P00817	P24276	0.1
P00817	P25293	0.1
P00817	P25294	0.1
P00817	P25619	0.1
P00817	P25655	0.1
P00817	P26784	0.1
P00817	P27472	0.1
P00817	P28239	0.3
P00817	P28274	0.1
P00817	P29295	0.1
P00817	P29311	0.1
P00817	P30952	0.1
P00817	P31383	0.1
P00817	P31787	0.1
P00817	P32263	0.1
P00817	P32324	0.1
P00817	P32379	0.1
P00817	P32381	0.1
P00817	P32469	0.1
P00817	P32502	0.1
P00817	P32566	0.1
P00817	P32599	0.1
P00817	P33204	0.1
P00817	P33328	0.1
P00817	P33338	0.1
P00817	P33892	0.1
P00817	P34252	0.1
P00817	P34730	0.1
P00817	P35732	0.1
P00817	P36010	0.1
P00817	P36017	0.1
P00817	P36136	0.1
P00817	P37012	0.1
P00817	P37298	0.1
P00817	P38009	0.1
P00817	P38145	0.1
P00817	P38295	0.1
P00817	P38316	0.1
P00817	P38715	0.1
P00817	P38791	0.1
P00817	P38858	0.1
P00817	P39111	0.1
P00817	P39516	0.1
P00817	P39517	0.1
P00817	P39676	0.1
P00817	P39940	0.1
P00817	P40070	0.1
P00817	P40212	0.1
P00817	P40318	0.1
P00817	P40354	0.1
P00817	P40359	0.1
P00817	P40449	0.1
P00817	P40487	0.1
P00817	P40581	0.1
P00817	P40856	0.1
P00817	P41911	0.1
P00817	P41940	0.1
P00817	P47120	0.1
P00817	P50094	0.1
P00817	P50095	0.3
P00817	P51862	0.9
P00817	P53131	0.3
P00817	P53834	0.1
P00817	P53839	0.1
P00817	P53849	0.1
P00817	P54113	0.1
P00817	P54783	0.1
P00817	P54839	0.1
P00817	P54885	0.1
P00817	Q00578	0.1
P00817	Q00772	0.1
P00817	Q05584	0.1
P00817	Q05933	0.1
P00817	Q06412	0.3
P00817	Q06525	0.1
P00817	Q07622	0.3
P00817	Q08409	0.1
P00817	Q12114	0.1
P00817	Q12194	0.9
P00817	Q12213	0.1
P00817	Q12230	0.1
P00817	Q12335	0.1
P00817	Q12390	0.1
P00817	Q12402	0.1
P00817	Q12458	0.1
P00817	Q3E840	0.1
P00817	Q6Q5K6	0.1
P00830	P02557	0.1
P00830	P02829	0.1
P00830	P05753	0.1
P00830	P06786	0.1
P00830	P06839	0.1
P00830	P07143	0.1
P00830	P07213	0.1
P00830	P07251	0.3
P00830	P07257	0.1
P00830	P09457	0.1
P00830	P09733	0.1
P00830	P09734	0.1
P00830	P10174	0.1
P00830	P15108	0.1
P00830	P15646	0.1
P00830	P16550	0.1
P00830	P17255	0.1
P00830	P17629	0.1
P00830	P22135	0.1
P00830	P22211	0.1
P00830	P22224	0.1
P00830	P23500	0.1
P00830	P25037	0.1
P00830	P25491	0.1
P00830	P25555	0.1
P00830	P32454	0.1
P00830	P32499	0.1
P00830	P32565	0.1
P00830	P32566	0.1
P00830	P32767	0.1
P00830	P32843	0.1
P00830	P32897	0.1
P00830	P33441	0.1
P00830	P36008	0.1
P00830	P36046	0.1
P00830	P36060	0.1
P00830	P36147	0.1
P00830	P36148	0.1
P00830	P38219	0.1
P00830	P38264	0.1
P00830	P38347	0.1
P00830	P38825	0.1
P00830	P38922	0.1
P00830	P38988	0.1
P00830	P39522	0.1
P00830	P39928	0.1
P00830	P40038	0.1
P00830	P40081	0.1
P00830	P40157	0.1
P00830	P40366	0.1
P00830	P40469	0.1
P00830	P40856	0.1
P00830	P41834	0.1
P00830	P42842	0.3
P00830	P42949	0.1
P00830	P43612	0.1
P00830	P48415	0.1
P00830	P50095	0.1
P00830	P53049	0.1
P00830	P53140	0.1
P00830	P53215	0.1
P00830	P53552	0.1
P00830	P53729	0.1
P00830	P53734	0.1
P00830	P53834	0.1
P00830	P53851	0.1
P00830	P53881	0.1
P00830	P53883	0.1
P00830	P60010	0.1
P00830	P80235	0.1
P00830	P80667	0.1
P00830	Q01852	0.1
P00830	Q01939	0.1
P00830	Q03088	0.1
P00830	Q03219	0.1
P00830	Q03254	0.1
P00830	Q03690	0.1
P00830	Q03730	0.1
P00830	Q05022	0.1
P00830	Q05029	0.1
P00830	Q05881	0.1
P00830	Q06208	0.1
P00830	Q07084	0.1
P00830	Q07478	0.1
P00830	Q08448	0.1
P00830	Q08641	0.1
P00830	Q08683	0.1
P00830	Q12129	0.1
P00830	Q12159	0.1
P00830	Q12207	0.1
P00830	Q12262	0.1
P00830	Q12329	0.1
P00830	Q12345	0.1
P00830	Q99247	0.1
P00890	P23500	0.1
P00890	P32366	0.1
P00890	P32569	0.1
P00890	P38074	0.1
P00890	Q02159	0.1
P00899	P00899	0.1
P00899	P00937	0.9
P00899	P02994	0.1
P00899	P07259	0.1
P00899	P07260	0.1
P00899	P09938	0.1
P00899	P10592	0.1
P00899	P10659	0.3
P00899	P11484	0.1
P00899	P21524	0.1
P00899	P22203	0.1
P00899	P22515	0.1
P00899	P32288	0.1
P00899	P32324	0.1
P00899	P32582	0.1
P00899	P38328	0.1
P00899	P38764	0.1
P00899	P38998	0.1
P00899	P41811	0.1
P00899	P41940	0.1
P00899	P47039	0.1
P00899	P53090	0.1
P00899	P53128	0.1
P00899	Q03558	0.1
P00899	Q12427	0.1
P00899	Q12449	0.1
P00899	Q99312	0.1
P00912	P19146	0.1
P00912	Q08646	0.1
P00912	Q12349	0.1
P00924	P00924	0.1
P00924	P07347	0.3
P00924	P07866	0.1
P00924	P09440	0.1
P00924	P0C2H8	0.1
P00924	P10592	0.1
P00924	P11484	0.1
P00924	P12398	0.3
P00924	P12945	0.1
P00924	P16474	0.1
P00924	P17123	0.1
P00924	P24583	0.3
P00924	P32582	0.1
P00924	P32589	0.1
P00924	P32598	0.1
P00924	P36132	0.1
P00924	P38011	0.1
P00924	P38720	0.1
P00924	P40150	0.1
P00924	P40359	0.1
P00924	P40568	0.1
P00924	P40958	0.1
P00924	P47077	0.1
P00924	P53230	0.1
P00924	P53732	0.1
P00924	P53919	0.1
P00924	P61864	0.1
P00924	Q04347	0.1
P00924	Q12143	0.1
P00924	Q12213	0.1
P00925	P05317	0.1
P00925	P06182	0.1
P00925	P06786	0.1
P00925	P07248	0.1
P00925	P07866	0.1
P00925	P08004	0.1
P00925	P09368	0.1
P00925	P09435	0.1
P00925	P14540	0.1
P00925	P15424	0.1
P00925	P17123	0.1
P00925	P20676	0.1
P00925	P21269	0.3
P00925	P21304	0.3
P00925	P22517	0.1
P00925	P22696	0.1
P00925	P25299	0.3
P00925	P25349	0.1
P00925	P26448	0.1
P00925	P27809	0.1
P00925	P31115	0.1
P00925	P32288	0.1
P00925	P32486	0.1
P00925	P32642	0.1
P00925	P33203	0.1
P00925	P35723	0.1
P00925	P38720	0.1
P00925	P38758	0.1
P00925	P38828	0.1
P00925	P38962	0.1
P00925	P39722	0.1
P00925	P39940	0.1
P00925	P39986	0.3
P00925	P40318	0.1
P00925	P40416	0.1
P00925	P40498	0.1
P00925	P40513	0.1
P00925	P40958	0.1
P00925	P41318	0.3
P00925	P43555	0.1
P00925	P43582	0.1
P00925	P46682	0.3
P00925	P46985	0.1
P00925	P46995	0.1
P00925	P53297	0.1
P00925	P53326	0.1
P00925	P53583	0.1
P00925	P53730	0.1
P00925	P53889	0.1
P00925	P53917	0.3
P00925	P61864	0.1
P00925	Q00582	0.1
P00925	Q03330	0.1
P00925	Q03640	0.1
P00925	Q03730	0.1
P00925	Q03771	0.1
P00925	Q03790	0.1
P00925	Q04493	0.1
P00925	Q05497	0.1
P00925	Q05583	0.1
P00925	Q06148	0.1
P00925	Q06525	0.1
P00925	Q07979	0.1
P00925	Q08278	0.3
P00925	Q08409	0.1
P00925	Q08484	0.1
P00925	Q12207	0.1
P00925	Q12329	0.1
P00925	Q12462	0.1
P00925	Q12754	0.1
P00927	P00927	0.1
P00927	P02994	0.1
P00927	P03965	0.1
P00927	P06168	0.1
P00927	P06704	0.1
P00927	P07259	0.1
P00927	P07279	0.1
P00927	P07342	0.1
P00927	P08566	0.1
P00927	P09733	0.1
P00927	P10591	0.1
P00927	P10849	0.1
P00927	P15108	0.3
P00927	P19882	0.3
P00927	P25454	0.3
P00927	P27692	0.1
P00927	P32776	0.1
P00927	P32902	0.1
P00927	P35729	0.1
P00927	P36008	0.3
P00927	P36013	0.1
P00927	P38288	0.3
P00927	P38719	0.1
P00927	P40078	0.1
P00927	P40495	0.1
P00927	P41940	0.1
P00927	P43612	0.1
P00927	P51998	0.1
P00927	P52910	0.1
P00927	Q00955	0.1
P00927	Q02866	0.1
P00927	Q04067	0.1
P00927	Q06625	0.1
P00927	Q07732	0.1
P00927	Q08907	0.1
P00927	Q12464	0.1
P00927	Q12680	0.1
P00931	P07703	0.1
P00931	P14741	0.1
P00931	P20081	0.1
P00931	P32645	0.1
P00931	P39743	0.1
P00931	Q03330	0.1
P00937	P02557	0.1
P00937	P02994	0.1
P00937	P07149	0.1
P00937	P07259	0.1
P00937	P08518	0.1
P00937	P08566	0.1
P00937	P09733	0.1
P00937	P09734	0.1
P00937	P10592	0.1
P00937	P10659	0.1
P00937	P11484	0.1
P00937	P14741	0.1
P00937	P14742	0.1
P00937	P15108	0.1
P00937	P16140	0.1
P00937	P17123	0.1
P00937	P19882	0.1
P00937	P22138	0.1
P00937	P22204	0.1
P00937	P23255	0.1
P00937	P25453	0.1
P00937	P32324	0.1
P00937	P32381	0.1
P00937	P32565	0.1
P00937	P33298	0.1
P00937	P36007	0.1
P00937	P41940	0.1
P00937	P46655	0.1
P00937	P53622	0.1
P00937	Q03330	0.1
P00937	Q03940	0.1
P00937	Q04062	0.1
P00937	Q12427	0.1
P00937	Q12449	0.1
P00942	P07866	0.1
P00942	P14540	0.1
P00942	P35723	0.1
P00942	P40359	0.1
P00942	P40568	0.1
P00942	P47048	0.1
P00942	P53917	0.3
P00942	Q03771	0.1
P00942	Q05791	0.1
P00942	Q12296	0.1
P00950	P05694	0.1
P00950	P10659	0.1
P00950	P14540	0.1
P00950	P20676	0.1
P00950	P22007	0.3
P00950	P27466	0.1
P00950	P36006	0.1
P00950	P38764	0.1
P00950	P38962	0.1
P00950	P39676	0.1
P00950	P40359	0.1
P00950	P40568	0.1
P00950	P43555	0.1
P00950	P45976	0.1
P00950	P50105	0.1
P00950	P52910	0.1
P00950	P53076	0.1
P00950	P53917	0.3
P00950	P54115	0.1
P00950	P61864	0.1
P00950	Q03771	0.1
P00950	Q04347	0.1
P00950	Q04439	0.1
P00950	Q05541	0.1
P00958	P00958	0.1
P00958	P07259	0.1
P00958	P09733	0.1
P00958	P10080	0.1
P00958	P16140	0.1
P00958	P27472	0.1
P00958	P27514	0.1
P00958	P32606	0.1
P00958	P33203	0.1
P00958	P35736	0.1
P00958	P38199	0.1
P00958	P38270	0.1
P00958	P38361	0.1
P00958	P38995	0.1
P00958	P39113	0.1
P00958	P40578	0.1
P00958	P46655	0.3
P00958	P46672	0.9
P00958	P53040	0.3
P00958	P53207	0.1
P00958	P53923	0.1
P00958	Q02159	0.1
P00958	Q02821	0.1
P00958	Q04149	0.1
P00958	Q06554	0.1
P00958	Q08601	0.1
P00958	Q12373	0.1
P00958	Q3E747	0.1
P00958	Q99271	0.1
P01094	P07267	0.1
P01094	P22696	0.1
P01094	P33203	0.1
P01094	P38800	0.1
P01094	P43582	0.1
P01094	P46995	0.1
P01095	P07270	0.1
P01095	P07866	0.1
P01095	P09232	0.1
P01095	P13188	0.1
P01095	P29055	0.1
P01095	P38753	0.1
P01095	P53975	0.1
P01097	P01098	0.1
P01097	P12753	0.1
P01097	P23201	0.1
P01097	P31376	0.1
P01097	P36022	0.1
P01097	P38800	0.1
P01097	P53141	0.1
P01097	P53253	0.1
P01097	Q06675	0.1
P01097	Q12330	0.1
P01119	P01120	0.3
P01119	P02829	0.1
P01119	P09064	0.1
P01119	P14741	0.1
P01119	P20459	0.1
P01119	P21524	0.1
P01119	P32502	0.1
P01119	P32558	0.1
P01119	P39010	0.1
P01119	P40825	0.1
P01119	Q06214	0.1
P01120	P07866	0.1
P01120	P09938	0.1
P01120	P18963	0.1
P01120	P21524	0.1
P01120	P22203	0.1
P01120	P22943	0.1
P01120	P32288	0.1
P01120	P32572	0.1
P01120	P32582	0.1
P01120	P37012	0.1
P01120	P38165	0.1
P01120	P41811	0.1
P01120	P43588	0.1
P01120	P46961	0.1
P01120	P53090	0.1
P01120	P53919	0.1
P01120	Q07381	0.1
P01123	P04817	0.1
P01123	P06102	0.1
P01123	P07560	0.1
P01123	P09938	0.1
P01123	P0C268	0.1
P01123	P11076	0.1
P01123	P14796	0.1
P01123	P19145	0.1
P01123	P21524	0.1
P01123	P21576	0.1
P01123	P22943	0.1
P01123	P25376	0.1
P01123	P25385	0.1
P01123	P27999	0.1
P01123	P29055	0.1
P01123	P31412	0.1
P01123	P32465	0.1
P01123	P32466	0.1
P01123	P32582	0.1
P01123	P32601	0.3
P01123	P32854	0.1
P01123	P32864	0.3
P01123	P33296	0.1
P01123	P36149	0.1
P01123	P38009	0.1
P01123	P38071	0.1
P01123	P38130	0.1
P01123	P38845	0.1
P01123	P39004	0.1
P01123	P39958	0.9
P01123	P40093	0.1
P01123	P40094	0.1
P01123	P40312	0.1
P01123	P40975	0.1
P01123	P41543	0.1
P01123	P41811	0.1
P01123	P42838	0.1
P01123	P53090	0.1
P01123	P53093	0.1
P01123	P53108	0.1
P01123	P53271	0.1
P01123	P53633	0.1
P01123	P53845	0.3
P01123	P54783	0.1
[truncated: 58,723 more rows]

## Sheet: Mycoplasma interactome
List of binary protein-protein interactions in mycoplasma. Based on interaction data reported by Kühner et al.; to increase the quality of the interactome network, only high-confidence interactions were considered; the estimated interaction reliability is based on the number of publications supporting the given interaction (0.1: 1 Pubmed ID, 0.3: 2 Pubmed IDs, 0.9: >= 3 Pubmed IDs).
Protein ID1	Protein ID2	Interaction reliability
P09924	P75067	0.1
P09924	P78030	0.1
P11311	P75404	0.1
P11311	P75563	0.1
P11311	Q50341	0.1
P22446	P22447	0.1
P22446	P75045	0.1
P22446	P75104	0.1
P22446	P75105	0.1
P22446	P78005	0.1
P22446	P78016	0.1
P22446	Q50312	0.1
P22447	P75093	0.1
P22447	P75104	0.1
P22447	P75234	0.1
P22447	P75299	0.1
P22447	P75344	0.1
P22447	Q59549	0.1
P23568	P41204	0.1
P23568	P41205	0.1
P23568	P46775	0.1
P23568	P52864	0.1
P23568	P75106	0.1
P23568	P75128	0.1
P23568	P75129	0.1
P23568	P75131	0.1
P23568	P75133	0.1
P23568	P75135	0.1
P23568	P75239	0.1
P23568	P75240	0.1
P23568	P75261	0.1
P23568	P75545	0.1
P23568	P75546	0.1
P23568	P75550	0.1
P23568	P75576	0.1
P23568	P75577	0.1
P23568	P75578	0.1
P23568	P75579	0.1
P23568	P75580	0.1
P23568	P78009	0.1
P23568	P78012	0.1
P23568	P78035	0.1
P23568	Q50295	0.1
P23568	Q50297	0.1
P23568	Q50301	0.1
P23568	Q50303	0.1
P23568	Q50304	0.1
P23568	Q50305	0.1
P23568	Q50306	0.1
P23568	Q50307	0.1
P23568	Q50309	0.1
P23568	Q50310	0.1
P23568	Q59547	0.1
P41204	P57114	0.1
P41204	P75133	0.1
P41204	P75155	0.1
P41204	P75579	0.1
P41205	P46775	0.1
P41205	P75173	0.1
P41205	P75179	0.1
P41205	P75207	0.1
P41205	P75240	0.1
P41205	P75271	0.1
P41205	P75510	0.1
P41205	P75543	0.1
P41205	P75545	0.1
P41205	P75576	0.1
P41205	P75578	0.1
P41205	P75579	0.1
P41205	P75580	0.1
P41205	P78013	0.1
P41205	Q50295	0.1
P41205	Q50297	0.1
P41205	Q50298	0.1
P41205	Q50301	0.1
P41205	Q50304	0.1
P41205	Q50305	0.1
P46775	P75079	0.1
P46775	P75131	0.1
P46775	P75173	0.1
P46775	P75179	0.1
P46775	P75217	0.1
P46775	P75254	0.1
P46775	P75258	0.1
P46775	P75298	0.1
P46775	P75304	0.1
P46775	P75318	0.1
P46775	P75521	0.1
P46775	P75541	0.1
P46775	P75543	0.1
P46775	P75545	0.1
P46775	P75576	0.1
P46775	Q50295	0.1
P46775	Q50297	0.1
P46775	Q50301	0.1
P46775	Q50304	0.1
P46775	Q50305	0.1
P53527	P75225	0.1
P53527	P75233	0.1
P53527	P75506	0.1
P53663	P75202	0.1
P53663	P75576	0.1
P54125	P75184	0.1
P54125	P75206	0.1
P54125	P75225	0.1
P54125	P75390	0.1
P54125	P75422	0.1
P54125	P75533	0.1
P54125	P75551	0.1
P54125	P78033	0.1
P54125	Q50295	0.1
P57114	P75155	0.1
P57114	P75558	0.1
P75033	P75093	0.1
P75033	P75177	0.1
P75033	Q50331	0.1
P75038	P75053	0.1
P75039	P75305	0.1
P75039	P75394	0.1
P75039	P75485	0.1
P75039	P75488	0.1
P75041	P75493	0.1
P75041	P78029	0.1
P75044	P75051	0.1
P75044	P75222	0.1
P75044	P75380	0.1
P75045	Q50306	0.1
P75045	Q50330	0.1
P75046	P75504	0.1
P75049	P75524	0.1
P75049	P78013	0.1
P75050	P75053	0.1
P75050	P75066	0.1
P75050	P75214	0.1
P75050	P75416	0.1
P75051	P75154	0.1
P75051	P75239	0.1
P75052	P75081	0.1
P75054	P75082	0.1
P75054	P75089	0.1
P75054	P75091	0.1
P75054	P75159	0.1
P75054	P75390	0.1
P75054	P75425	0.1
P75054	P75497	0.1
P75054	Q50314	0.1
P75054	Q50329	0.1
P75055	P75220	0.1
P75055	P75227	0.1
P75063	P75168	0.1
P75063	P75243	0.1
P75064	P78012	0.1
P75064	P78027	0.1
P75066	P75214	0.1
P75066	P78003	0.1
P75068	P75072	0.1
P75068	P75333	0.1
P75070	P75548	0.1
P75072	P75333	0.1
P75072	P75466	0.1
P75072	P75590	0.1
P75073	P75351	0.1
P75073	P75383	0.1
P75073	P75446	0.1
P75073	P75454	0.1
P75073	P75480	0.1
P75074	P75305	0.1
P75074	P75416	0.1
P75078	P75116	0.1
P75078	P75258	0.1
P75078	P75502	0.1
P75078	Q50333	0.1
P75079	P75173	0.1
P75079	P75179	0.1
P75079	P75217	0.1
P75079	P75258	0.1
P75079	P75269	0.1
P75079	P75318	0.1
P75079	P75541	0.1
P75079	Q50301	0.1
P75079	Q50304	0.1
P75079	Q50305	0.1
P75080	P75081	0.1
P75080	P75082	0.1
P75080	P75115	0.1
P75080	P75542	0.1
P75080	P78014	0.1
P75081	P75097	0.1
P75081	P75162	0.1
P75081	P75265	0.1
P75081	P75432	0.1
P75081	P75589	0.1
P75081	P75590	0.1
P75081	Q50334	0.1
P75082	P75205	0.1
P75082	P78008	0.1
P75085	P75194	0.1
P75085	P78028	0.1
P75087	P75167	0.1
P75087	P75302	0.1
P75089	P75091	0.1
P75089	P75093	0.1
P75089	P75122	0.1
P75089	P75271	0.1
P75089	P75358	0.1
P75089	P75390	0.1
P75089	P75446	0.1
P75089	P75563	0.1
P75089	P78012	0.1
P75089	P78031	0.1
P75090	P75093	0.1
P75090	P75205	0.1
P75090	P75455	0.1
P75090	P75457	0.1
P75091	P75092	0.1
P75091	P75176	0.1
P75091	P75390	0.1
P75091	P75425	0.1
P75091	P75563	0.1
P75091	P78027	0.1
P75091	P78031	0.1
P75092	P75176	0.1
P75092	P75471	0.1
P75092	Q9EXD4	0.1
P75093	P75094	0.1
P75093	P75105	0.1
P75093	P75271	0.1
P75093	P75344	0.1
P75093	P75358	0.1
P75093	P75389	0.1
P75093	P75403	0.1
P75093	P75437	0.1
P75093	P75510	0.1
P75093	P75511	0.1
P75093	P78013	0.1
P75093	P78014	0.1
P75093	P78022	0.1
P75093	P78032	0.1
P75093	Q50295	0.1
P75097	P75162	0.1
P75097	P75265	0.1
P75097	P75432	0.1
P75097	P75590	0.1
P75099	P75536	0.1
P75099	P78022	0.1
P75099	Q50314	0.1
P75099	Q9EXD3	0.1
P75102	P75138	0.1
P75102	P75144	0.1
P75102	P75368	0.1
P75102	P75470	0.1
P75102	Q50362	0.1
P75104	P75220	0.1
P75104	P75464	0.1
P75104	P78012	0.1
P75105	P75177	0.1
P75105	P75425	0.1
P75105	Q50362	0.1
P75106	P75264	0.1
P75106	P75352	0.1
P75106	P75393	0.1
P75106	Q50360	0.1
P75107	P75257	0.1
P75107	P75438	0.1
P75109	P75177	0.1
P75109	P75448	0.1
P75109	Q50316	0.1
P75110	P75227	0.1
P75110	P75358	0.1
P75114	P75475	0.1
P75114	P75485	0.1
P75114	P75536	0.1
P75114	P75563	0.1
P75114	P78013	0.1
P75114	P78034	0.1
P75115	P75141	0.1
P75115	P75175	0.1
P75115	P75548	0.1
P75115	P75605	0.1
P75116	P75458	0.1
P75116	P75612	0.1
P75118	P78022	0.1
P75120	P75184	0.1
P75120	P75206	0.1
P75120	P75340	0.1
P75120	P75422	0.1
P75120	P75436	0.1
P75120	P75515	0.1
P75120	P75533	0.1
P75120	P78033	0.1
P75120	Q50299	0.1
P75122	P75563	0.1
P75123	P75305	0.1
P75123	P75367	0.1
P75123	P75392	0.1
P75123	P75394	0.1
P75123	P75488	0.1
P75123	P75550	0.1
P75123	Q50284	0.1
P75128	P75133	0.1
P75128	P75135	0.1
P75128	P75210	0.1
P75128	P75242	0.1
P75128	P75340	0.1
P75128	P75529	0.1
P75128	P78012	0.1
P75128	Q50299	0.1
P75129	P75241	0.1
P75129	P75390	0.1
P75131	P75133	0.1
P75131	P75173	0.1
P75131	P75179	0.1
P75131	P75541	0.1
P75131	P75543	0.1
P75131	P75545	0.1
P75131	P75576	0.1
P75131	Q50297	0.1
P75131	Q50298	0.1
P75131	Q50301	0.1
P75131	Q50304	0.1
P75131	Q50305	0.1
P75131	Q50316	0.1
P75133	P75135	0.1
P75133	P75207	0.1
P75133	P75242	0.1
P75133	P75458	0.1
P75133	P75579	0.1
P75133	P75580	0.1
P75133	P78023	0.1
P75133	P78035	0.1
P75133	Q50303	0.1
P75133	Q50306	0.1
P75133	Q50307	0.1
P75135	P75172	0.1
P75135	P75370	0.1
P75135	P75399	0.1
P75135	P75401	0.1
P75135	P75429	0.1
P75135	P75517	0.1
P75135	P75529	0.1
P75135	P78007	0.1
P75138	P75144	0.1
P75138	P75317	0.1
P75138	P75470	0.1
P75138	P75526	0.1
P75138	Q50362	0.1
P75141	P75175	0.1
P75141	P75183	0.1
P75141	P75252	0.1
P75141	P75605	0.1
P75144	P75177	0.1
P75144	P75317	0.1
P75144	P75470	0.1
P75144	P75526	0.1
P75144	Q50362	0.1
P75145	P75227	0.1
P75147	P75215	0.1
P75147	P75350	0.1
P75147	P75592	0.1
P75148	P78034	0.1
P75151	P75249	0.1
P75151	P75351	0.1
P75152	P75288	0.1
P75152	P78014	0.1
P75152	Q50288	0.1
P75153	P75476	0.1
P75153	P78029	0.1
P75154	P75239	0.1
P75154	P75553	0.1
P75155	P75558	0.1
P75157	P75219	0.1
P75157	P75522	0.1
P75159	P75310	0.1
P75159	P75431	0.1
P75161	P75229	0.1
P75161	P75232	0.1
P75161	P75456	0.1
P75161	P75465	0.1
P75161	Q59547	0.1
P75162	P75202	0.1
P75162	P75265	0.1
P75162	P75590	0.1
P75164	P75439	0.1
P75164	P75467	0.1
P75167	P75428	0.1
P75167	P75551	0.1
P75167	Q50330	0.1
P75172	P75370	0.1
P75172	P75441	0.1
P75172	P75549	0.1
P75172	Q50306	0.1
P75173	P75174	0.1
P75173	P75179	0.1
P75173	P75217	0.1
P75173	P75541	0.1
P75173	P75543	0.1
P75173	P75545	0.1
P75173	P75560	0.1
P75173	P75576	0.1
P75173	P78024	0.1
P75173	Q50297	0.1
P75173	Q50301	0.1
P75173	Q50304	0.1
P75173	Q50305	0.1
P75174	P75175	0.1
P75174	P75176	0.1
P75174	P75177	0.1
P75174	P75179	0.1
P75175	P75183	0.1
P75175	P75252	0.1
P75175	P75605	0.1
P75176	P75404	0.1
P75176	P78005	0.1
P75177	P75521	0.1
P75177	Q50316	0.1
P75177	Q50362	0.1
P75179	P75217	0.1
P75179	P75541	0.1
P75179	P75543	0.1
P75179	P75545	0.1
P75179	P75576	0.1
P75179	P75578	0.1
P75179	P75590	0.1
P75179	Q50295	0.1
P75179	Q50297	0.1
P75179	Q50301	0.1
P75179	Q50304	0.1
P75179	Q50305	0.1
P75179	Q50316	0.1
P75180	P75416	0.1
P75180	P75435	0.1
P75180	P75602	0.1
P75180	P75612	0.1
P75180	Q50307	0.1
P75183	P75189	0.1
P75183	P75209	0.1
P75183	P75465	0.1
P75183	P75605	0.1
P75184	P75186	0.1
P75184	P75206	0.1
P75184	P75409	0.1
P75184	P75422	0.1
P75184	P75533	0.1
P75184	P75551	0.1
P75184	P78033	0.1
P75186	P75206	0.1
P75186	P75422	0.1
P75186	P75533	0.1
P75186	P78033	0.1
P75189	P75209	0.1
P75189	P75305	0.1
P75189	P75335	0.1
P75189	P75344	0.1
P75189	P75358	0.1
P75189	P75394	0.1
P75189	P75465	0.1
P75189	P75488	0.1
P75189	P78010	0.1
P75189	P78012	0.1
P75198	P75368	0.1
P75198	P75610	0.1
P75200	P75349	0.1
P75202	P75334	0.1
P75202	Q50333	0.1
P75205	P75243	0.1
P75205	P75540	0.1
P75205	P78012	0.1
P75206	P75409	0.1
P75206	P75422	0.1
P75206	P75533	0.1
P75206	P75551	0.1
P75206	P78033	0.1
P75207	P75576	0.1
P75207	Q50301	0.1
P75209	P75465	0.1
P75209	P78010	0.1
P75211	P75253	0.1
P75211	P75393	0.1
P75211	P75452	0.1
P75211	P75478	0.1
P75211	P75482	0.1
P75211	P75597	0.1
P75211	Q59547	0.1
P75215	P75350	0.1
P75215	P75384	0.1
P75215	P75446	0.1
P75216	P75497	0.1
P75216	P75499	0.1
P75216	P75595	0.1
P75217	P75225	0.1
P75217	P75258	0.1
P75217	P75269	0.1
P75217	P75304	0.1
P75217	P75318	0.1
P75217	P75541	0.1
P75217	Q50301	0.1
P75217	Q50304	0.1
P75217	Q50305	0.1
P75219	P75240	0.1
P75219	P75370	0.1
P75219	P78004	0.1
P75221	P75446	0.1
P75222	P75223	0.1
P75222	P75225	0.1
P75222	P75229	0.1
P75222	P75258	0.1
P75222	P75338	0.1
P75222	P75420	0.1
P75222	P75521	0.1
P75223	P75225	0.1
P75223	P75227	0.1
P75223	P75228	0.1
P75223	P75229	0.1
P75223	P75548	0.1
P75223	P78027	0.1
P75225	P75229	0.1
P75225	P75563	0.1
P75225	P75572	0.1
P75225	P78012	0.1
P75225	P78024	0.1
P75225	Q50312	0.1
P75227	P75304	0.1
P75227	P75404	0.1
P75227	P75426	0.1
P75229	P75433	0.1
P75229	P75497	0.1
P75231	P75232	0.1
P75231	P75337	0.1
P75231	P75485	0.1
P75234	P75420	0.1
P75236	P75358	0.1
P75236	P75499	0.1
P75237	P75545	0.1
P75238	P75243	0.1
P75238	P75483	0.1
P75239	P75271	0.1
P75239	P78013	0.1
P75240	P75337	0.1
P75240	P75344	0.1
P75240	P75386	0.1
P75240	P78004	0.1
P75240	Q50341	0.1
P75245	P75305	0.1
P75245	P75394	0.1
P75245	P75399	0.1
P75245	P75488	0.1
P75247	P75344	0.1
P75247	P78030	0.1
P75247	Q50337	0.1
P75249	P75351	0.1
P75252	P75431	0.1
P75252	P75447	0.1
P75252	P75539	0.1
P75252	P75605	0.1
P75252	P78007	0.1
P75252	Q50335	0.1
P75252	Q9EXC9	0.1
P75253	P75452	0.1
P75253	P75478	0.1
P75253	Q59547	0.1
P75253	Q9EXD4	0.1
P75257	P75438	0.1
P75258	P75304	0.1
P75258	P75425	0.1
P75258	P75541	0.1
P75258	P75563	0.1
P75258	Q50305	0.1
P75258	Q50314	0.1
P75263	P75353	0.1
P75263	P75415	0.1
P75265	P75432	0.1
P75265	P75590	0.1
P75269	P75310	0.1
P75269	Q50301	0.1
P75269	Q50305	0.1
P75270	P75545	0.1
P75271	P75529	0.1
P75271	P75545	0.1
P75271	P75546	0.1
P75271	P75576	0.1
P75271	P75578	0.1
P75271	P75579	0.1
P75271	P75580	0.1
P75271	P75590	0.1
P75271	P75591	0.1
P75271	P78013	0.1
P75271	P78022	0.1
P75271	P78032	0.1
P75271	P78035	0.1
P75271	Q50295	0.1
P75271	Q50298	0.1
P75271	Q50301	0.1
P75271	Q50304	0.1
P75271	Q50305	0.1
P75271	Q50306	0.1
P75271	Q59547	0.1
P75272	P75288	0.1
P75272	P75414	0.1
P75277	P75496	0.1
P75277	Q50330	0.1
P75278	P75361	0.1
P75278	P75364	0.1
P75278	P75477	0.1
P75278	P75478	0.1
P75278	P75558	0.1
P75279	P75436	0.1
P75279	P75604	0.1
P75281	P75612	0.1
P75282	P75454	0.1
P75282	P75524	0.1
P75288	P75414	0.1
P75288	Q50288	0.1
P75290	P75302	0.1
P75290	P75473	0.1
P75290	P75517	0.1
P75290	P75604	0.1
P75293	Q50333	0.1
P75294	P75342	0.1
P75294	P75494	0.1
P75294	P75500	0.1
P75298	P75309	0.1
P75298	P75384	0.1
P75298	P75549	0.1
P75298	Q9EXD6	0.1
P75299	P75350	0.1
P75302	P75473	0.1
P75304	Q50305	0.1
P75305	P75394	0.1
P75305	P75488	0.1
P75308	P75322	0.1
P75309	P75580	0.1
P75309	Q9EXD6	0.1
P75310	P75415	0.1
P75310	P75504	0.1
P75312	P78018	0.1
P75317	P75470	0.1
P75317	Q50362	0.1
P75318	P75541	0.1
P75318	P75576	0.1
P75318	Q50305	0.1
P75318	Q50316	0.1
P75321	P78015	0.1
P75322	P75525	0.1
P75322	P75598	0.1
P75326	P78028	0.1
P75329	P75461	0.1
P75333	P75483	0.1
P75335	P75419	0.1
P75335	Q50295	0.1
P75337	P78004	0.1
P75337	Q50301	0.1
P75338	P75456	0.1
P75340	P75436	0.1
P75340	P75526	0.1
P75340	Q50299	0.1
P75341	Q50295	0.1
P75342	P75344	0.1
P75344	P75351	0.1
P75344	P75358	0.1
P75344	P75389	0.1
P75344	P75425	0.1
P75344	P75494	0.1
P75344	P75525	0.1
P75344	P75560	0.1
P75344	P75592	0.1
P75344	P78004	0.1
P75344	P78007	0.1
P75344	P78010	0.1
P75344	P78017	0.1
P75344	P78018	0.1
P75344	P78022	0.1
P75344	P78031	0.1
P75344	P78035	0.1
P75344	Q50295	0.1
P75344	Q50306	0.1
P75344	Q50312	0.1
P75350	P75522	0.1
P75351	P75383	0.1
P75351	P75432	0.1
P75352	P75363	0.1
P75352	P75382	0.1
P75352	P75395	0.1
P75352	P75427	0.1
P75352	P75495	0.1
P75352	P75509	0.1
P75352	P78003	0.1
P75352	P78016	0.1
P75353	P75415	0.1
P75358	P75359	0.1
P75358	P78014	0.1
P75358	P78018	0.1
P75358	P78031	0.1
P75359	P75545	0.1
P75359	P75578	0.1
P75361	P75363	0.1
P75361	P75364	0.1
P75361	P75461	0.1
P75361	P75464	0.1
P75361	P75471	0.1
P75361	P75478	0.1
P75361	P75529	0.1
P75361	P78012	0.1
P75363	P75382	0.1
P75363	P75395	0.1
P75363	P75427	0.1
P75363	P75495	0.1
P75363	P75509	0.1
P75363	P78003	0.1
P75364	P75477	0.1
P75364	P75478	0.1
P75364	P78025	0.1
P75367	P75389	0.1
P75368	P75420	0.1
P75370	P75441	0.1
P75370	P75593	0.1
P75371	P75530	0.1
P75371	P75539	0.1
P75377	P75460	0.1
P75382	P75395	0.1
P75382	P75495	0.1
P75382	P75521	0.1
P75382	P78003	0.1
P75382	P78014	0.1
P75383	P75446	0.1
P75383	P75454	0.1
P75383	P75480	0.1
P75386	P75481	0.1
P75386	P78004	0.1
P75386	Q50341	0.1
P75388	P75414	0.1
P75388	Q50292	0.1
P75388	Q50313	0.1
P75388	Q9EXD4	0.1
P75389	P75390	0.1
P75389	P75391	0.1
P75390	P75391	0.1
P75390	P75393	0.1
P75391	P75393	0.1
P75391	P75473	0.1
P75391	P78012	0.1
P75392	Q50284	0.1
P75393	P78012	0.1
P75394	P75488	0.1
P75395	P75427	0.1
P75395	P75484	0.1
P75395	P75495	0.1
P75395	P78003	0.1
P75396	Q50309	0.1
P75396	Q50314	0.1
P75399	P78007	0.1
P75403	P75559	0.1
P75403	P75569	0.1
P75404	P75426	0.1
P75404	P75446	0.1
P75404	P75610	0.1
P75405	Q59549	0.1
P75409	P75422	0.1
P75409	P75533	0.1
P75409	P78033	0.1
P75414	Q50288	0.1
P75414	Q50292	0.1
P75414	Q50313	0.1
P75416	P75433	0.1
P75416	P75435	0.1
P75418	P75437	0.1
P75418	P75576	0.1
P75419	P75510	0.1
P75419	P75561	0.1
P75422	P75533	0.1
P75422	P75551	0.1
P75422	P78033	0.1
P75425	P75521	0.1
P75425	P78004	0.1
P75425	P78022	0.1
P75426	P75446	0.1
P75426	P75610	0.1
P75426	Q50341	0.1
P75427	P75495	0.1
P75428	P75551	0.1
P75428	P78019	0.1
P75428	P78022	0.1
P75431	P75447	0.1
P75431	P75517	0.1
P75431	P75539	0.1
P75431	Q9EXC9	0.1
P75436	P75526	0.1
P75436	P75604	0.1
P75436	Q50299	0.1
P75437	P75448	0.1
P75437	P75506	0.1
P75437	P75548	0.1
P75438	P75447	0.1
P75438	P78007	0.1
P75438	P78034	0.1
P75438	Q9EXC9	0.1
P75439	P75467	0.1
P75446	P75480	0.1
P75447	P75517	0.1
P75447	P75539	0.1
P75447	Q50335	0.1
P75447	Q9EXC9	0.1
P75448	P75500	0.1
P75448	P75506	0.1
P75448	P75513	0.1
P75448	P75530	0.1
P75452	P75478	0.1
P75452	Q59547	0.1
P75454	P75580	0.1
P75454	P75587	0.1
P75454	P78036	0.1
P75455	P75457	0.1
P75458	P75579	0.1
P75458	P75580	0.1
P75458	P75612	0.1
P75460	P75461	0.1
P75461	P75563	0.1
P75461	P78027	0.1
P75461	P78028	0.1
P75461	P78029	0.1
P75464	P75466	0.1
P75464	Q50316	0.1
P75466	P75467	0.1
P75466	P78021	0.1
P75470	P75526	0.1
P75470	P75572	0.1
P75470	P75597	0.1
P75470	Q50362	0.1
P75475	P75485	0.1
P75475	P75598	0.1
P75475	P78034	0.1
P75476	P75595	0.1
P75477	P75478	0.1
P75477	P75558	0.1
P75478	P75558	0.1
P75478	P78029	0.1
P75480	P75482	0.1
P75482	P75483	0.1
P75482	P78031	0.1
P75483	P78024	0.1
P75483	P78031	0.1
P75485	P75598	0.1
P75488	P75550	0.1
P75493	P78029	0.1
P75494	P75553	0.1
P75495	P75509	0.1
P75495	P78003	0.1
P75496	Q50330	0.1
P75497	P75499	0.1
P75497	P75566	0.1
P75497	Q59549	0.1
P75500	P75506	0.1
P75506	P75513	0.1
P75506	P75516	0.1
P75506	P75530	0.1
P75507	P75515	0.1
P75507	P75569	0.1
P75508	P75511	0.1
P75509	P78022	0.1
P75511	P78012	0.1
P75511	P78032	0.1
P75511	Q50293	0.1
P75512	P78028	0.1
P75513	P75516	0.1
P75515	P75516	0.1
P75515	P75521	0.1
P75515	P78032	0.1
P75516	P75521	0.1
P75516	P75526	0.1
P75516	P78032	0.1
P75516	P78033	0.1
P75517	P75539	0.1
P75517	P75604	0.1
P75517	Q50335	0.1
P75517	Q9EXC9	0.1
P75520	Q59547	0.1
P75521	P78032	0.1
P75521	Q50301	0.1
P75522	P78032	0.1
P75524	P78032	0.1
P75525	P75598	0.1
P75525	P78032	0.1
P75526	P75527	0.1
P75526	P75590	0.1
P75526	Q50299	0.1
P75526	Q50362	0.1
P75532	Q50295	0.1
P75532	Q50301	0.1
P75533	P75551	0.1
P75533	P78033	0.1
P75539	P75543	0.1
P75539	Q50335	0.1
P75539	Q9EXC9	0.1
P75540	P75543	0.1
P75541	P75543	0.1
P75541	P75545	0.1
P75541	P75576	0.1
P75541	P78024	0.1
P75541	Q50297	0.1
P75541	Q50301	0.1
P75541	Q50304	0.1
P75541	Q50305	0.1
P75541	Q50316	0.1
P75543	P75545	0.1
P75543	P75546	0.1
P75543	P75549	0.1
P75543	P75550	0.1
P75543	P75551	0.1
P75543	P75560	0.1
P75543	P75566	0.1
P75543	P75576	0.1
P75543	P75578	0.1
P75543	P75579	0.1
P75543	P78034	0.1
P75543	P78035	0.1
P75543	Q50297	0.1
P75543	Q50301	0.1
P75543	Q50304	0.1
P75543	Q50305	0.1
P75543	Q50309	0.1
P75545	P75549	0.1
P75545	P75560	0.1
P75545	P75576	0.1
P75545	P75578	0.1
P75545	P75579	0.1
P75545	P75580	0.1
P75545	P78013	0.1
P75545	P78024	0.1
P75545	P78034	0.1
P75545	P78035	0.1
P75545	Q50295	0.1
P75545	Q50297	0.1
P75545	Q50298	0.1
P75545	Q50301	0.1
P75545	Q50304	0.1
P75545	Q50305	0.1
P75545	Q50306	0.1
P75545	Q50309	0.1
P75545	Q59547	0.1
P75546	P78013	0.1
P75546	Q50295	0.1
P75546	Q50310	0.1
P75549	P78027	0.1
P75550	P78013	0.1
P75551	P78033	0.1
P75556	P75572	0.1
P75558	P75559	0.1
P75559	P75560	0.1
P75559	P78005	0.1
P75559	P78036	0.1
P75560	P75576	0.1
P75560	P78024	0.1
P75560	Q50295	0.1
P75563	P75564	0.1
P75563	P78012	0.1
P75564	P78012	0.1
P75569	P78028	0.1
P75569	Q50327	0.1
P75576	P75579	0.1
P75576	P75580	0.1
P75576	P78024	0.1
P75576	Q50295	0.1
P75576	Q50297	0.1
P75576	Q50301	0.1
P75576	Q50304	0.1
P75576	Q50305	0.1
P75577	P78003	0.1
P75578	P75580	0.1
P75578	P75590	0.1
P75578	P78024	0.1
P75578	Q50295	0.1
P75578	Q50297	0.1
P75578	Q50304	0.1
P75579	P75580	0.1
P75579	P78013	0.1
P75579	Q50295	0.1
P75579	Q50297	0.1
P75579	Q50304	0.1
P75580	P78013	0.1
P75580	Q50295	0.1
P75580	Q50297	0.1
P75580	Q50312	0.1
P75580	Q9EXD6	0.1
P75587	P78036	0.1
P75589	Q50334	0.1
P75590	Q50297	0.1
P75590	Q50304	0.1
P75591	P78013	0.1
P75591	Q50310	0.1
P75592	Q50310	0.1
P75593	Q50298	0.1
P75595	P75602	0.1
P75598	P78034	0.1
P75602	P78035	0.1
P75602	Q50307	0.1
P75610	Q50341	0.1
P78004	P78012	0.1
P78004	Q50341	0.1
P78005	P78012	0.1
P78005	P78032	0.1
P78007	P78013	0.1
P78010	Q50297	0.1
P78012	P78028	0.1
P78012	Q50293	0.1
P78013	P78022	0.1
P78013	P78035	0.1
P78013	Q50295	0.1
P78013	Q50301	0.1
P78013	Q50304	0.1
P78013	Q50305	0.1
P78013	Q50306	0.1
P78013	Q50310	0.1
P78013	Q50312	0.1
P78019	P78022	0.1
P78019	Q50337	0.1
P78020	P78030	0.1
P78020	Q50337	0.1
P78021	P78035	0.1
P78022	Q50295	0.1
P78024	Q50297	0.1
P78027	P78028	0.1
P78027	P78029	0.1
P78030	Q50337	0.1
P78032	P78033	0.1
P78032	Q50312	0.1
P78035	Q50295	0.1
P78035	Q50297	0.1
P78035	Q50307	0.1
Q50292	Q50313	0.1
Q50292	Q9EXD4	0.1
Q50295	Q50297	0.1
Q50295	Q50298	0.1
Q50295	Q50301	0.1
Q50295	Q50304	0.1
Q50295	Q50305	0.1
Q50295	Q50306	0.1
Q50295	Q50309	0.1
Q50295	Q50310	0.1
Q50295	Q50312	0.1
Q50295	Q59547	0.1
Q50297	Q50298	0.1
Q50297	Q50301	0.1
Q50297	Q50304	0.1
Q50297	Q50305	0.1
Q50297	Q50307	0.1
Q50297	Q50316	0.1
Q50301	Q50304	0.1
Q50301	Q50305	0.1
Q50304	Q50305	0.1
Q50304	Q50316	0.1
Q50306	Q50337	0.1
Q50314	Q50331	0.1
Q50316	Q59549	0.1
Q50327	Q50329	0.1
Q50327	Q50331	0.1
Q50329	Q50331	0.1
Q50335	Q9EXC9	0.1
Q50360	Q50362	0.1
Q50360	Q59549	0.1
